# Supplementary material for: FusorSV: an algorithm for optimally combining data from multiple structural variation detection methods
Source: Genome Biol. 2018 Mar 20;19:38. doi: 10.1186/s13059-018-1404-6 (PMC5859555; doi:10.1186/s13059-018-1404-6)
Supplement: Supplementary file 2 — Shell script used for population SV calling using GenomeSTRiP. (SH 10 kb) [file 13059_2018_1404_MOESM2_ESM.sh]

#!/bin/bash
#PBS -N GenomeSTRiP_population_g1k                # job name
#PBS -S /bin/bash
#PBS -k o                             # keep job output
#PBS -m abe                           # send email if job is (a) aborted, when it (b) begins, and when it (e) ends
#PBS -l nodes=1:ppn=6,walltime=344:00:00  # 5 nodes, 14 processor per node, and 22 hours wall-clock time
#PBS -j oe                            # join standard output and standard error
#PBS -q test                          # use queue 'test' queue, which has a 344 hour retention set


# Note:
#    $1 - file_id           # pop
#    $2 - file_name         # pop.list
#    $3 - data_dir, directory containing subject data
#    $4 - ref_dir, directory containing reference data
#    $5 - top_container, root folder containing all subfolders


# ---------------- Start Time -----------------
echo "START: " `date`
echo ""


# ------------- PATH Executables --------------
source ~/.bashrc     # JPL
which java > /dev/null || exit 1
which Rscript > /dev/null || exit 1
which samtools > /dev/null || exit 1

# ------------- Executables Version -----------
echo `java -version`
echo `Rscript --version`
echo `samtools --version`
echo ""

# ------------- Containers / Directory Structure -------------
top_container=GenomeSTRiP_population    # pop
file_id=population_g1k             # $1
runDir=$top_container/$file_id

# ------------- Sample Data -------------
data_dir=varsim_bams
file_name=population_g1k.list   # $2
bam=$data_dir/$file_name
genderMapFile=$data_dir/genderMap.txt

# ------------- Reference Data -------------
refDir=reference_genomes/1000G_phase3
reference_genome=$refDir/human_g1k_hs37d5.fasta
ploidyMapFile=$refDir/human_g1k_hs37d5.ploidymap.txt
genomeMaskFile=$refDir/human_g1k_hs37d5.svmask.fasta
copyNumberMaskFile=$refDir/human_g1k_hs37d5.gcmask.fasta

# ------------- Output Data -------------
sites=$runDir/$file_id.discovery.vcf
genotypes=$runDir/$file_id.genotypes.vcf

# ------------- Executables -------------
# SV_DIR is the SVToolkit installation directory - it must be an exported environment variable.
# SV_TMPDIR is a directory for writing temp files, which may be large if you have a large data set.
#JPL export SV_DIR=`cd .. && pwd`
###export SV_DIR=$HOME/builds/svtoolkit        # NB: must be an ENV variable (i.e., export) JPL
SV_TMPDIR=$runDir/tmpdir


echo $SV_DIR    # JPL
echo $SV_TMPDIR # JPL

###module load java/1.7.0   # JPL


# ------------- Library & Class PATH -------------
# For SVAltAlign, you must use the version of bwa compatible with Genome STRiP.
###export PATH=${SV_DIR}/bwa:${PATH}
###export LD_LIBRARY_PATH=${SV_DIR}/bwa:${LD_LIBRARY_PATH}
###export LD_LIBRARY_PATH=${DRMAA_LIBRARY_PATH}:${LD_LIBRARY_PATH}

mx="-Xmx4g"
classpath="${SV_DIR}/lib/SVToolkit.jar:${SV_DIR}/lib/gatk/GenomeAnalysisTK.jar:${SV_DIR}/lib/gatk/Queue.jar"


mkdir -p ${runDir}/logs || exit 1
mkdir -p ${runDir}/metadata || exit 1

cd $runDir      # $SV_DIR/installtest   # JPL
echo "pwd=" `pwd`   # JPL


# Display version information.
java -cp ${classpath} ${mx} -jar ${SV_DIR}/lib/SVToolkit.jar


# +--------------------------------------------------------------------+
# | Note:                                                              |
# |    { Tell Queue kind of jobRunner (e.g., PBS) and its arguments. } |
# |                                                                    |
# |   -gatkJobRunner PbsEngine \                                       |
# |   -jobRunner PbsEngine \                                           |
# |                                                                    |
# |   -jobNative "-v SV_DIR=$SV_DIR" \                                 |
# |   -jobNative "-v SV_TMPDIR=$SV_TMPDIR" \                           |
# |   -jobNative "-v PATH=$PATH" \                                     |
# |   -jobNative "-v LD_LIBRARY_PATH=$LD_LIBRARY_PATH" \               |
# |   -jobNative "-v classpath=$classpath" \                           |
# |   -jobNative "-l nodes=1:ppn=6,walltime=344:00:00" \               |
# |   -jobNative "-q test" \                                           |
# |                                                                    |
# | NOTE: Could all "-v ..." be replaced by single "-S /bin/bash"?     |
# |       Yes, except SV_TMPDIR and classpath, which are defined       |
# |       within this script.                                          |
# +--------------------------------------------------------------------+


# ----------------------------------------------------------------------------------------
# --SVPreprocess
# Preprocess a set of input BAM files to generate genome-wide metadata used by other
# Genome STRiP modules. This is a pre-requisite for all other Genome STRiP pipelines.

echo " ================== Preprocessing (`date`) =================="

# Run preprocessing.
# For large scale use, you should use -reduceInsertSizeDistributions, but this is too slow for the installation test.
# The method employed by -computeGCProfiles requires a GC mask and is currently only supported for human genomes.
java -cp ${classpath} ${mx} \
    org.broadinstitute.gatk.queue.QCommandLine \
    -S ${SV_DIR}/qscript/SVPreprocess.q \
    -S ${SV_DIR}/qscript/SVQScript.q \
    -gatk ${SV_DIR}/lib/gatk/GenomeAnalysisTK.jar \
    -gatkJobRunner PbsEngine \
    -jobRunner PbsEngine \
    --disableJobReport \
    -cp ${classpath} \
    -configFile ${SV_DIR}/conf/genstrip_parameters.txt \
    -tempDir ${SV_TMPDIR} \
    -R ${reference_genome} \
    -genomeMaskFile ${genomeMaskFile} \
    -copyNumberMaskFile ${copyNumberMaskFile} \
    -genderMapFile ${genderMapFile} \
    -runDirectory ${runDir} \
    -md ${runDir}/metadata \
    -disableGATKTraversal \
    -useMultiStep \
    -reduceInsertSizeDistributions true \
    -bamFilesAreDisjoint true \
    -computeGCProfiles true \
    -computeReadCounts true \
    -jobLogDir ${runDir}/logs \
    -I ${bam} \
    -jobNative "-v SV_DIR=$SV_DIR" \
    -jobNative "-v SV_TMPDIR=$SV_TMPDIR" \
    -jobNative "-v PATH=$PATH" \
    -jobNative "-v LD_LIBRARY_PATH=$LD_LIBRARY_PATH" \
    -jobNative "-v classpath=$classpath" \
    -jobNative "-l nodes=1:ppn=6,walltime=344:00:00" \
    -jobNative "-q test" \
    -run \
    || exit 1


# ----------------------------------------------------------------------------------------
# --SVDiscovery
# Run deletion discovery on a set of input BAM files, producing a VCF file of potentially variant sites.

echo " ================== Discovery (`date`) ======================"

# Run discovery.
java -cp ${classpath} ${mx} \
    org.broadinstitute.gatk.queue.QCommandLine \
    -S ${SV_DIR}/qscript/SVDiscovery.q \
    -S ${SV_DIR}/qscript/SVQScript.q \
    -gatk ${SV_DIR}/lib/gatk/GenomeAnalysisTK.jar \
    -gatkJobRunner PbsEngine \
    -jobRunner PbsEngine \
    --disableJobReport \
    -cp ${classpath} \
    -configFile ${SV_DIR}/conf/genstrip_parameters.txt \
    -tempDir ${SV_TMPDIR} \
    -R ${reference_genome} \
    -genomeMaskFile ${genomeMaskFile} \
    -genderMapFile ${genderMapFile} \
    -runDirectory ${runDir} \
    -md ${runDir}/metadata \
    -disableGATKTraversal \
    -jobLogDir ${runDir}/logs \
    -minimumSize 100 \
    -maximumSize 1000000 \
    -suppressVCFCommandLines \
    -P select.validateReadPairs:false \
    -I ${bam} \
    -O ${sites} \
    -jobNative "-v SV_DIR=$SV_DIR" \
    -jobNative "-v SV_TMPDIR=$SV_TMPDIR" \
    -jobNative "-v PATH=$PATH" \
    -jobNative "-v LD_LIBRARY_PATH=$LD_LIBRARY_PATH" \
    -jobNative "-v classpath=$classpath" \
    -jobNative "-l nodes=1:ppn=6,walltime=344:00:00" \
    -jobNative "-q test" \
    -run \
    || exit 1


# ----------------------------------------------------------------------------------------
# --SVGenotyper
# Genotype a set of polymorphic structural variation loci described in an input VCF file.
#
# SVDiscovery *VS* SVGenotyper
#     Discovery - list of potentially variant sites.
#     Genotyping - the process of determining which genetic variants an individual possesses.


echo " ================== Genotyper (`date`) ======================"

# Run genotyping on the discovered sites.
java -cp ${classpath} ${mx} \
    org.broadinstitute.gatk.queue.QCommandLine \
    -S ${SV_DIR}/qscript/SVGenotyper.q \
    -S ${SV_DIR}/qscript/SVQScript.q \
    -gatk ${SV_DIR}/lib/gatk/GenomeAnalysisTK.jar \
    -gatkJobRunner PbsEngine \
    -jobRunner PbsEngine \
    --disableJobReport \
    -cp ${classpath} \
    -configFile ${SV_DIR}/conf/genstrip_parameters.txt \
    -tempDir ${SV_TMPDIR} \
    -R ${reference_genome} \
    -genomeMaskFile ${genomeMaskFile} \
    -genderMapFile ${genderMapFile} \
    -runDirectory ${runDir} \
    -md ${runDir}/metadata \
    -disableGATKTraversal \
    -jobLogDir ${runDir}/logs \
    -I ${bam} \
    -vcf ${sites} \
    -O ${genotypes} \
    -jobNative "-v SV_DIR=$SV_DIR" \
    -jobNative "-v SV_TMPDIR=$SV_TMPDIR" \
    -jobNative "-v PATH=$PATH" \
    -jobNative "-v LD_LIBRARY_PATH=$LD_LIBRARY_PATH" \
    -jobNative "-v classpath=$classpath" \
    -jobNative "-l nodes=1:ppn=6,walltime=344:00:00" \
    -jobNative "-q test" \
    -run \
    || exit 1


# ----------------------------------------------------------------------------------------
# --CNVDiscovery
# Run the Genome STRiP 2.0 pipeline for discovery and genotyping of CNVs (including
# deletions, duplications and mCNVs), seeding on read depth.

echo " ================== CNV Discovery (`date`) ======================"

# Run CNV discovery pipline.
 java -showversion ${mx} -cp ${classpath} \
     org.broadinstitute.gatk.queue.QCommandLine \
     -S ${SV_DIR}/qscript/discovery/cnv/CNVDiscoveryPipeline.q \
     -S ${SV_DIR}/qscript/SVQScript.q \
     -cp ${classpath} \
     -gatk ${SV_DIR}/lib/gatk/GenomeAnalysisTK.jar \
     -gatkJobRunner PbsEngine \
     -jobRunner PbsEngine \
     -configFile ${SV_DIR}/conf/genstrip_parameters.txt \
     -R ${reference_genome} \
     -I ${bam} \
     -genderMapFile ${genderMapFile} \
     -md ${runDir}/metadata \
     -runDirectory ${runDir} \
     -jobLogDir ${runDir}/logs \
     -tilingWindowSize 5000 \
     -tilingWindowOverlap 2500 \
     -maximumReferenceGapLength 25000 \
     -boundaryPrecision 200 \
     -minimumRefinedLength 2500 \
     -jobNative "-v SV_DIR=$SV_DIR" \
     -jobNative "-v SV_TMPDIR=$SV_TMPDIR" \
     -jobNative "-v PATH=$PATH" \
     -jobNative "-v LD_LIBRARY_PATH=$LD_LIBRARY_PATH" \
     -jobNative "-v classpath=$classpath" \
     -jobNative "-l nodes=1:ppn=6,walltime=344:00:00" \
     -jobNative "-q test" \
     -run \
     || exit 1
