# Supplementary material for: FusorSV: an algorithm for optimally combining data from multiple structural variation detection methods
Source: Genome Biol. 2018 Mar 20;19:38. doi: 10.1186/s13059-018-1404-6 (PMC5859555; doi:10.1186/s13059-018-1404-6)
Supplement: Supplementary file 5 — This file contains Table S5. (XLSX 145 kb) [file 13059_2018_1404_MOESM5_ESM.xlsx]

## Sheet: caller combination VS E value
caller combination								DEL bin E value																	DUP bin E value								INV bin E value
BreakDancer	BreakSeq	cnMOPS	CNVnator	Delly	GenomeSTRiP	Hydra	Lumpy	1	50	100	400	600	950	1250	1550	1950	2250	2950	3650	4800	6150	9000	18500	100000	1	50	500	1000	5000	10000	50000	250000	1	50	100	250	500	1000	2500	3500	45000	80000	115000	180000	260000	300000	500000
1	1	0	0	0	0	0	0	0	0	0.0349336	0.359162	0.373826	0.332072	0.221759	0.259891	0.253151	0.217348	0.265338	0.251821	0.265173	0.390229	0.37117	0.214162	0.0969932	0	0	0	0.0126124	0.038629	0.015388	0.00717096	0.00120789	0	0	0	0	0.0638472	0.105571	0	0.0142257	0	0.0228322	0.00616606	0	0	0	0
0	0	0	1	0	0	0	0	0	0	0.0178021	0.0560292	0.0335561	0.0331573	0.0318038	0.0346821	0.0478576	0.0539739	0.0798834	0.0762862	0.128651	0.168527	0.159859	0.135562	0.0811865	0	0	0	0.0020138	0.00910533	0.075692	0.0715496	0.0168418	0	0	0	0	0	0	0	0	0	0	0	0	0	0	0
0	1	1	0	0	0	1	0	0	0	0.0349336	0.344578	0.333407	0.252271	0.17007	0.230988	0.210487	0.268277	0.298227	0.271439	0.305331	0.397563	0.293304	0.139408	0.0431231	0	0	0	0.0145991	0.0342006	0.00257602	0.0060688	0	0	0	0	0	0.0623613	0.20995	0	0.0248982	0	0.0503396	0	0	0	0	0
0	0	1	0	1	0	0	1	0	0	0.00839878	0.171567	0.299019	0.302705	0.195595	0.242339	0.228779	0.204583	0.252182	0.251521	0.263818	0.417121	0.353697	0.202136	0.0845295	0	0	0	0.0180874	0.0666035	0.0315161	0.0210415	0.00330342	0	0	0	0	0.147867	0.406438	0	0.10069	0	0.499003	0.422026	0	0	0	0
0	0	1	1	1	1	0	0	0	0	0.018668	0.151919	0.29839	0.345628	0.242274	0.294493	0.29595	0.285499	0.352234	0.345305	0.407193	0.546988	0.507198	0.338846	0.191637	0	0	0	0.0340975	0.0956306	0.291284	0.107776	0.0333321	0	0	0	0	0.0553799	0.109463	0	0.00881516	0	0.0101327	0.00306913	0	0	0	0
1	0	1	0	0	0	1	0	0	0	0	0.0232282	0.0755795	0.164624	0.147533	0.204699	0.190687	0.275266	0.289855	0.264938	0.315032	0.400494	0.329699	0.168937	0.0774214	0	0	0	0.0217842	0.065395	0.0178959	0.0130946	0.00120789	0	0	0	0	0.111797	0.244063	0	0.0308395	0	0.062858	0.00616606	0	0	0	0
0	0	1	1	1	1	1	1	0	0	0.0237464	0.215414	0.374719	0.387898	0.285438	0.360174	0.340106	0.389002	0.432712	0.450506	0.451596	0.626826	0.556622	0.363518	0.204976	0	0	0	0.048874	0.135779	0.295818	0.110616	0.0340237	0	0	0	0	0.191513	0.496266	0	0.119129	0	0.522024	0.422026	0	0	0	0
0	1	1	0	0	0	0	0	0	0	0.0349336	0.344578	0.333407	0.252271	0.1528	0.188004	0.187696	0.16398	0.219577	0.186192	0.196577	0.311119	0.255891	0.139408	0.0431231	0	0	0	0.000825388	0.000712346	0.00257602	0.0060688	0	0	0	0	0	0	0	0	0	0	0	0	0	0	0	0
1	0	1	1	0	0	0	0	0	0	0.0178021	0.0770331	0.104537	0.190427	0.155511	0.186861	0.203409	0.211428	0.264843	0.266353	0.328762	0.409973	0.391977	0.214292	0.11166	0	0	0	0.0153714	0.0477606	0.0865565	0.080897	0.0178706	0	0	0	0	0.0638472	0.105571	0	0.0142257	0	0.0228322	0.00616606	0	0	0	0
1	0	1	1	1	1	1	1	0	0	0.0237464	0.232872	0.412633	0.453225	0.343601	0.416819	0.397999	0.42906	0.475551	0.485935	0.488984	0.676902	0.589198	0.39791	0.223947	0	0	0	0.0558091	0.155157	0.302318	0.114285	0.0350345	0	0	0	0	0.227053	0.518017	0	0.124496	0	0.528325	0.423966	0	0	0	0
1	1	0	1	1	0	0	1	0	0	0.0571739	0.465887	0.485832	0.486552	0.341932	0.396264	0.375133	0.330951	0.39643	0.37863	0.406261	0.613645	0.540379	0.376902	0.158482	0	0	0	0.0263842	0.0949196	0.096297	0.0812111	0.0191628	0	0	0	0	0.185326	0.432067	0	0.106169	0	0.505607	0.423966	0	0	0	0
1	0	0	1	1	0	0	1	0	0	0.0237464	0.232872	0.36215	0.396362	0.282909	0.331304	0.321652	0.292155	0.344681	0.329879	0.371719	0.547719	0.458489	0.314187	0.131969	0	0	0	0.0263842	0.0949196	0.096297	0.0812111	0.0191628	0	0	0	0	0.185326	0.432067	0	0.106169	0	0.505607	0.423966	0	0	0	0
1	0	0	1	1	0	1	0	0	0	0.018668	0.170789	0.284287	0.354676	0.270278	0.338657	0.316305	0.365895	0.394938	0.400834	0.389034	0.580105	0.457128	0.210729	0.117404	0	0	0	0.0271829	0.10361	0.0904777	0.0782775	0.0184605	0	0	0	0	0.145663	0.277907	0	0.0344988	0	0.0683403	0.00782664	0	0	0	0
1	1	1	1	1	0	0	1	0	0	0.0571739	0.465887	0.485832	0.486552	0.341932	0.396264	0.379994	0.330951	0.407253	0.394338	0.423572	0.628957	0.562142	0.401301	0.166503	0	0	0	0.0271778	0.0955594	0.0985989	0.086693	0.0191628	0	0	0	0	0.185326	0.432067	0	0.106169	0	0.505607	0.423966	0	0	0	0
0	1	1	1	1	0	0	0	0	0	0.0522694	0.414844	0.402188	0.385514	0.255833	0.308289	0.295238	0.267175	0.341659	0.331795	0.365766	0.545046	0.501151	0.271628	0.131802	0	0	0	0.0163044	0.0581237	0.0843422	0.0799809	0.0174324	0	0	0	0	0.0553799	0.109463	0	0.00881516	0	0.0101327	0.00306913	0	0	0	0
1	1	0	0	1	1	0	0	0	0	0.0357844	0.39589	0.466159	0.486954	0.34179	0.400417	0.376705	0.337353	0.396674	0.375385	0.395279	0.594653	0.527781	0.322632	0.17266	0	0	0	0.0384535	0.10743	0.242623	0.0401498	0.0192119	0	0	0	0	0.0995418	0.147916	0	0.0179477	0	0.0285487	0.00782664	0	0	0	0
0	0	0	0	0	1	0	0	0	0	0	0	0.0866591	0.119546	0.0811066	0.105424	0.101436	0.11972	0.138596	0.133745	0.184036	0.218057	0.21636	0.183453	0.111574	0	0	0	0.0271519	0.041213	0.230311	0.0331436	0.0175945	0	0	0	0	0	0	0	0	0	0	0	0	0	0	0
0	1	1	1	0	1	1	0	0	0	0.0514332	0.379268	0.405393	0.343626	0.247422	0.314289	0.304953	0.357813	0.407978	0.382566	0.454407	0.558961	0.489525	0.377646	0.203636	0	0	0	0.0410774	0.0761074	0.286411	0.104972	0.0327511	0	0	0	0	0.0623613	0.20995	0	0.0248982	0	0.0503396	0	0	0	0	0
0	1	1	1	0	0	0	0	0	0	0.0514332	0.379268	0.354288	0.275366	0.177837	0.21374	0.222899	0.203824	0.27351	0.240862	0.285621	0.407089	0.358963	0.245365	0.117742	0	0	0	0.00282722	0.00980574	0.0780463	0.0770891	0.0168418	0	0	0	0	0	0	0	0	0	0	0	0	0	0	0
0	1	1	0	0	1	1	1	0	0	0.0399279	0.388136	0.437973	0.366457	0.289238	0.36324	0.299375	0.373496	0.42066	0.427056	0.401525	0.601027	0.535795	0.313774	0.160997	0	0	0	0.0428155	0.114329	0.237184	0.0419712	0.0182974	0	0	0	0	0.159464	0.472657	0	0.11579	0	0.519212	0.421059	0	0	0	0
0	0	0	0	1	0	1	1	0	0	0.00839878	0.171567	0.299019	0.302705	0.211993	0.282447	0.24454	0.303815	0.315269	0.334791	0.280782	0.469229	0.355685	0.16962	0.0757192	0	0	0	0.0218137	0.0913064	0.0290429	0.0151656	0.00330342	0	0	0	0	0.191513	0.496266	0	0.119129	0	0.522024	0.422026	0	0	0	0
0	1	1	0	0	1	0	1	0	0	0.0399279	0.388136	0.437973	0.366457	0.274448	0.327648	0.27915	0.284196	0.355731	0.338617	0.35987	0.543777	0.511219	0.313774	0.160997	0	0	0	0.0316287	0.0896082	0.237184	0.0419712	0.0182974	0	0	0	0	0.114088	0.378618	0	0.0972815	0	0.496055	0.421059	0	0	0	0
1	1	0	0	0	1	0	0	0	0	0.0349336	0.359162	0.423385	0.39499	0.272803	0.31846	0.312728	0.27874	0.334221	0.320278	0.350931	0.481335	0.472735	0.298209	0.159262	0	0	0	0.0342454	0.0627103	0.237416	0.0371329	0.0186224	0	0	0	0	0.0638472	0.105571	0	0.0142257	0	0.0228322	0.00616606	0	0	0	0
0	0	0	0	0	0	1	0	0	0	0	0	0	0	0.0217637	0.0583407	0.02943	0.163227	0.13237	0.1939	0.242841	0.223505	0.0549463	0	0	0	0	0	0.0137953	0.0335174	0	0	0	0	0	0	0	0.0623613	0.20995	0	0.0248982	0	0.0503396	0	0	0	0	0
0	0	1	0	0	1	1	0	0	0	0	0	0.0866591	0.119546	0.0998381	0.15278	0.133441	0.228865	0.239297	0.28617	0.350705	0.365697	0.291001	0.215427	0.120042	0	0	0	0.0391741	0.067907	0.232272	0.0389123	0.0175945	0	0	0	0	0.0623613	0.20995	0	0.0248982	0	0.0503396	0	0	0	0	0
0	1	0	1	1	1	0	0	0	0	0.0522694	0.414844	0.449502	0.443398	0.304642	0.363029	0.346373	0.324659	0.392493	0.37719	0.42296	0.597052	0.560932	0.374824	0.208785	0	0	0	0.0333095	0.0949909	0.289474	0.102421	0.0333321	0	0	0	0	0.0553799	0.109463	0	0.00881516	0	0.0101327	0.00306913	0	0	0	0
1	0	0	0	1	1	1	1	0	0	0.00839878	0.19	0.393639	0.435798	0.323612	0.39773	0.365795	0.400487	0.42633	0.434621	0.408029	0.609114	0.499444	0.282278	0.160676	0	0	0	0.0531634	0.147055	0.247469	0.0432048	0.0199136	0	0	0	0	0.227053	0.518017	0	0.124496	0	0.528325	0.423966	0	0	0	0
0	1	0	0	0	0	0	0	0	0	0.0349336	0.344578	0.333407	0.252271	0.1528	0.188004	0.181327	0.16398	0.205327	0.165086	0.172448	0.282691	0.218906	0.104335	0.0339143	0	0	0	0	0	0	0	0	0	0	0	0	0	0	0	0	0	0	0	0	0	0	0
0	0	1	1	0	1	0	0	0	0	0.0178021	0.0560292	0.11527	0.146741	0.108263	0.133777	0.147064	0.161674	0.212504	0.212367	0.295624	0.353664	0.356874	0.315007	0.178546	0	0	0	0.0298703	0.05032	0.286411	0.104972	0.0327511	0	0	0	0	0	0	0	0	0	0	0	0	0	0	0
0	0	1	1	1	0	1	1	0	0	0.0237464	0.215414	0.320977	0.324243	0.235281	0.30519	0.282902	0.336995	0.374019	0.395165	0.379139	0.561277	0.471216	0.303403	0.119226	0	0	0	0.024547	0.0999377	0.0902009	0.0829091	0.0181354	0	0	0	0	0.191513	0.496266	0	0.119129	0	0.522024	0.422026	0	0	0	0
1	1	0	1	0	0	1	1	0	0	0.0563421	0.433414	0.444635	0.394516	0.321912	0.389713	0.330326	0.395015	0.439794	0.435375	0.421759	0.63604	0.536141	0.354435	0.144854	0	0	0	0.0266284	0.10558	0.0900833	0.0783233	0.0185733	0	0	0	0	0.196413	0.495427	0	0.121178	0	0.52555	0.423002	0	0	0	0
1	1	1	1	0	0	1	0	0	0	0.0514332	0.39308	0.393441	0.352702	0.260154	0.321286	0.310965	0.347635	0.396058	0.364202	0.424433	0.559225	0.509873	0.286141	0.138794	0	0	0	0.0237219	0.0736175	0.0865565	0.080897	0.0178706	0	0	0	0	0.111797	0.244063	0	0.0308395	0	0.062858	0.00616606	0	0	0	0
1	0	0	0	0	0	1	1	0	0	0.00752386	0.140754	0.288762	0.318042	0.238591	0.301923	0.269071	0.327902	0.346608	0.347224	0.31185	0.504971	0.365624	0.186166	0.0839131	0	0	0	0.0246965	0.0976412	0.0303869	0.0161463	0.00374792	0	0	0	0	0.196413	0.495427	0	0.121178	0	0.52555	0.423002	0	0	0	0
0	1	0	1	1	1	1	0	0	0	0.0522694	0.414844	0.449502	0.443398	0.318817	0.396748	0.364712	0.408911	0.453717	0.460471	0.452693	0.647616	0.583008	0.374824	0.208785	0	0	0	0.0444769	0.119565	0.289474	0.102421	0.0333321	0	0	0	0	0.0981125	0.245321	0	0.0285798	0	0.0558952	0.00306913	0	0	0	0
0	0	0	0	1	0	1	0	0	0	0.00099047	0.104523	0.213449	0.254551	0.181427	0.250671	0.216605	0.287446	0.296926	0.313417	0.262608	0.436528	0.319869	0.130261	0.0586706	0	0	0	0.0180925	0.0749122	0.0227904	0.0118824	0.0022702	0	0	0	0	0.0981125	0.245321	0	0.0285798	0	0.0558952	0.00306913	0	0	0	0
0	1	0	0	1	1	1	1	0	0	0.0407742	0.423204	0.479665	0.462759	0.324284	0.403421	0.359613	0.393589	0.428472	0.439622	0.399645	0.614339	0.54145	0.310663	0.166422	0	0	0	0.0462088	0.127492	0.240458	0.0392407	0.0188871	0	0	0	0	0.191513	0.496266	0	0.119129	0	0.522024	0.422026	0	0	0	0
1	0	1	1	0	0	1	1	0	0	0.022885	0.186232	0.311042	0.339106	0.261093	0.324048	0.306187	0.359934	0.402669	0.40647	0.405959	0.59082	0.479373	0.317283	0.126319	0	0	0	0.0274217	0.106212	0.092401	0.0838223	0.0185733	0	0	0	0	0.196413	0.495427	0	0.121178	0	0.52555	0.423002	0	0	0	0
1	1	0	1	0	1	0	1	0	0	0.0563421	0.433414	0.488589	0.451552	0.353202	0.406596	0.365957	0.363003	0.435422	0.407856	0.437092	0.645997	0.59047	0.410147	0.228109	0	0	0	0.0398112	0.117226	0.295727	0.106168	0.0344545	0	0	0	0	0.153031	0.405449	0	0.102782	0	0.502698	0.423002	0	0	0	0
0	1	1	1	0	0	1	1	0	0	0.0563421	0.420521	0.408786	0.322175	0.261827	0.330435	0.271635	0.352569	0.404899	0.411719	0.397545	0.59629	0.523063	0.344283	0.1323	0	0	0	0.0202781	0.0857126	0.0839453	0.0800266	0.0175453	0	0	0	0	0.159464	0.472657	0	0.11579	0	0.519212	0.421059	0	0	0	0
0	1	1	0	1	1	0	0	0	0	0.0357844	0.382142	0.4317	0.425658	0.283467	0.342179	0.322079	0.290862	0.359094	0.349216	0.369956	0.550384	0.514467	0.31198	0.160515	0	0	0	0.0321804	0.0876034	0.237514	0.0419236	0.0181845	0	0	0	0	0.0553799	0.109463	0	0.00881516	0	0.0101327	0.00306913	0	0	0	0
1	1	1	1	1	0	1	0	0	0	0.0522694	0.427864	0.438436	0.451095	0.330341	0.402903	0.375107	0.400649	0.452711	0.458468	0.439459	0.655525	0.561042	0.310985	0.152519	0	0	0	0.0279758	0.104244	0.0927943	0.0837768	0.0184605	0	0	0	0	0.145663	0.277907	0	0.0344988	0	0.0683403	0.00782664	0	0	0	0
1	1	0	0	0	0	1	0	0	0	0.0349336	0.359162	0.373826	0.332072	0.237624	0.29907	0.274105	0.314987	0.339376	0.300737	0.333251	0.466747	0.402788	0.214162	0.0969932	0	0	0	0.0209862	0.0647339	0.015388	0.00717096	0.00120789	0	0	0	0	0.111797	0.244063	0	0.0308395	0	0.062858	0.00616606	0	0	0	0
0	1	1	1	0	1	0	1	0	0	0.0563421	0.420521	0.455578	0.386026	0.29589	0.348958	0.310389	0.318311	0.400255	0.383047	0.430816	0.607335	0.578924	0.400871	0.216777	0	0	0	0.0335469	0.0976178	0.290976	0.10782	0.0334432	0	0	0	0	0.114088	0.378618	0	0.0972815	0	0.496055	0.421059	0	0	0	0
1	1	0	1	0	1	1	1	0	0	0.0563421	0.433414	0.488589	0.451552	0.366387	0.438009	0.383747	0.442471	0.49232	0.487037	0.489242	0.690419	0.611061	0.410147	0.228109	0	0	0	0.0509034	0.141197	0.295727	0.106168	0.0344545	0	0	0	0	0.196413	0.495427	0	0.121178	0	0.52555	0.423002	0	0	0	0
1	1	0	0	0	1	1	1	0	0	0.0399279	0.40175	0.472051	0.434072	0.347092	0.419614	0.355831	0.41457	0.45463	0.450096	0.425579	0.64031	0.548524	0.324398	0.173135	0	0	0	0.0490197	0.133574	0.242295	0.0401975	0.0193246	0	0	0	0	0.196413	0.495427	0	0.121178	0	0.52555	0.423002	0	0	0	0
0	0	1	1	1	1	0	1	0	0	0.0237464	0.215414	0.374719	0.387898	0.270568	0.324411	0.321056	0.301913	0.369134	0.365686	0.421803	0.573279	0.533149	0.363518	0.204976	0	0	0	0.037758	0.111658	0.295818	0.110616	0.0340237	0	0	0	0	0.147867	0.406438	0	0.10069	0	0.499003	0.422026	0	0	0	0
0	0	1	0	1	0	0	0	0	0	0.00099047	0.104523	0.213449	0.254551	0.164393	0.208786	0.200261	0.18588	0.23215	0.227472	0.245215	0.38121	0.317771	0.164319	0.0676435	0	0	0	0.014352	0.0497636	0.0252795	0.0177779	0.0022702	0	0	0	0	0.0553799	0.109463	0	0.00881516	0	0.0101327	0.00306913	0	0	0	0
1	0	0	0	0	0	0	0	0	0	0	0.0232282	0.0755795	0.164624	0.129794	0.160245	0.160796	0.171964	0.195846	0.193121	0.222424	0.28618	0.259133	0.135068	0.0685426	0	0	0	0.0126124	0.038629	0.015388	0.00717096	0.00120789	0	0	0	0	0.0638472	0.105571	0	0.0142257	0	0.0228322	0.00616606	0	0	0	0
0	0	0	0	0	0	0	1	0	0	0.00752386	0.1212	0.242853	0.236565	0.153875	0.191309	0.17565	0.178228	0.214027	0.194528	0.210102	0.346207	0.279071	0.13968	0.0607509	0	0	0	0.0117834	0.0511809	0.0213534	0.0120701	0.0027044	0	0	0	0	0.114088	0.378618	0	0.0972815	0	0.496055	0.421059	0	0	0	0
1	0	0	1	0	0	1	1	0	0	0.022885	0.186232	0.311042	0.339106	0.261093	0.324048	0.300748	0.359934	0.391763	0.391076	0.388119	0.573935	0.453496	0.28946	0.117911	0	0	0	0.0266284	0.10558	0.0900833	0.0783233	0.0185733	0	0	0	0	0.196413	0.495427	0	0.121178	0	0.52555	0.423002	0	0	0	0
1	1	1	1	0	0	0	0	0	0	0.0514332	0.39308	0.393441	0.352702	0.244759	0.283348	0.291075	0.254649	0.328372	0.319726	0.365665	0.495977	0.483925	0.286141	0.138794	0	0	0	0.0153714	0.0477606	0.0865565	0.080897	0.0178706	0	0	0	0	0.0638472	0.105571	0	0.0142257	0	0.0228322	0.00616606	0	0	0	0
1	0	0	0	1	1	0	1	0	0	0.00839878	0.19	0.393639	0.435798	0.309537	0.364066	0.347487	0.315034	0.362037	0.34735	0.375869	0.553025	0.472944	0.282278	0.160676	0	0	0	0.0420976	0.123248	0.247469	0.0432048	0.0199136	0	0	0	0	0.185326	0.432067	0	0.106169	0	0.505607	0.423966	0	0	0	0
0	1	0	1	1	1	0	1	0	0	0.0571739	0.453733	0.495964	0.479353	0.330608	0.39004	0.36968	0.340173	0.408342	0.396578	0.437182	0.620437	0.584054	0.398155	0.221842	0	0	0	0.0369731	0.111029	0.29402	0.105277	0.0340237	0	0	0	0	0.147867	0.406438	0	0.10069	0	0.499003	0.422026	0	0	0	0
1	0	0	1	0	1	0	0	0	0	0.0178021	0.0770331	0.168916	0.266688	0.2109	0.251209	0.261207	0.273285	0.321608	0.316194	0.389292	0.477418	0.464841	0.325612	0.19043	0	0	0	0.0361584	0.0709565	0.291192	0.103314	0.0337632	0	0	0	0	0.0638472	0.105571	0	0.0142257	0	0.0228322	0.00616606	0	0	0	0
0	0	1	1	0	0	0	0	0	0	0.0178021	0.0560292	0.0335561	0.0331573	0.0318038	0.0346821	0.0552646	0.0539739	0.0963822	0.0996376	0.154057	0.20148	0.199639	0.169412	0.0899447	0	0	0	0.00282722	0.00980574	0.0780463	0.0770891	0.0168418	0	0	0	0	0	0	0	0	0	0	0	0	0	0	0
0	0	0	1	0	1	1	1	0	0	0.022885	0.167713	0.324618	0.329839	0.248378	0.31708	0.294646	0.368757	0.403767	0.408665	0.419985	0.581425	0.505427	0.313695	0.184326	0	0	0	0.0439322	0.1215	0.289166	0.102465	0.0334432	0	0	0	0	0.159464	0.472657	0	0.11579	0	0.519212	0.421059	0	0	0	0
1	1	0	0	1	1	1	0	0	0	0.0357844	0.39589	0.466159	0.486954	0.355208	0.432157	0.394193	0.420022	0.457477	0.458908	0.426438	0.645518	0.551524	0.322632	0.17266	0	0	0	0.0495614	0.131666	0.242623	0.0401498	0.0192119	0	0	0	0	0.145663	0.277907	0	0.0344988	0	0.0683403	0.00782664	0	0	0	0
1	1	0	0	0	0	0	1	0	0	0.0399279	0.40175	0.426675	0.375218	0.286723	0.334508	0.279783	0.274191	0.330759	0.301281	0.283284	0.51645	0.433052	0.260588	0.111894	0	0	0	0.0163544	0.0724548	0.0303869	0.0161463	0.00374792	0	0	0	0	0.153031	0.405449	0	0.102782	0	0.502698	0.423002	0	0	0	0
0	0	0	0	1	0	0	1	0	0	0.00839878	0.171567	0.299019	0.302705	0.195595	0.242339	0.222732	0.204583	0.238528	0.232109	0.241709	0.393068	0.321574	0.16962	0.0757192	0	0	0	0.0172864	0.0659433	0.0290429	0.0151656	0.00330342	0	0	0	0	0.147867	0.406438	0	0.10069	0	0.499003	0.422026	0	0	0	0
1	0	0	0	1	0	1	1	0	0	0.00839878	0.19	0.341523	0.377123	0.276134	0.345973	0.310818	0.349458	0.366977	0.37768	0.329816	0.540453	0.403024	0.214489	0.0985123	0	0	0	0.0289462	0.111681	0.0380054	0.019229	0.00434631	0	0	0	0	0.227053	0.518017	0	0.124496	0	0.528325	0.423966	0	0	0	0
0	1	0	0	0	0	0	1	0	0	0.0399279	0.388136	0.389667	0.300572	0.22352	0.269868	0.21052	0.223267	0.276093	0.253126	0.253529	0.441506	0.388094	0.218352	0.0894394	0	0	0	0.0117834	0.0511809	0.0213534	0.0120701	0.0027044	0	0	0	0	0.114088	0.378618	0	0.0972815	0	0.496055	0.421059	0	0	0	0
1	1	0	1	1	1	1	1	0	0	0.0571739	0.465887	0.526527	0.534919	0.397629	0.473472	0.441113	0.460352	0.508146	0.510971	0.502576	0.712609	0.633991	0.430675	0.24041	0	0	0	0.0550389	0.154559	0.300537	0.108969	0.0350345	0	0	0	0	0.227053	0.518017	0	0.124496	0	0.528325	0.423966	0	0	0	0
1	1	0	0	1	0	1	1	0	0	0.0407742	0.436038	0.469205	0.470188	0.335715	0.409508	0.365153	0.385113	0.416965	0.422954	0.366661	0.607438	0.493302	0.28632	0.126047	0	0	0	0.0289462	0.111681	0.0380054	0.019229	0.00434631	0	0	0	0	0.227053	0.518017	0	0.124496	0	0.528325	0.423966	0	0	0	0
0	1	0	1	1	0	1	0	0	0	0.0522694	0.414844	0.402188	0.385514	0.271003	0.344906	0.309641	0.358598	0.397197	0.406134	0.380381	0.585718	0.502685	0.241944	0.123446	0	0	0	0.0200375	0.0830511	0.082004	0.0744587	0.0174324	0	0	0	0	0.0981125	0.245321	0	0.0285798	0	0.0558952	0.00306913	0	0	0	0
0	1	0	0	0	1	0	1	0	0	0.0399279	0.388136	0.437973	0.366457	0.274448	0.327648	0.273498	0.284196	0.343967	0.321463	0.340646	0.524951	0.486925	0.285808	0.152923	0	0	0	0.0308388	0.0889643	0.235236	0.0362209	0.0182974	0	0	0	0	0.114088	0.378618	0	0.0972815	0	0.496055	0.421059	0	0	0	0
1	0	0	0	0	1	0	0	0	0	0	0.0232282	0.14204	0.243316	0.18687	0.2267	0.22774	0.236917	0.271245	0.266948	0.31317	0.392832	0.378793	0.227574	0.132773	0	0	0	0.0342454	0.0627103	0.237416	0.0371329	0.0186224	0	0	0	0	0.0638472	0.105571	0	0.0142257	0	0.0228322	0.00616606	0	0	0	0
1	0	1	0	0	1	0	0	0	0	0	0.0232282	0.14204	0.243316	0.18687	0.2267	0.233748	0.236917	0.284313	0.28548	0.333196	0.416895	0.408207	0.257821	0.14104	0	0	0	0.0350326	0.0633728	0.239358	0.0428777	0.0186224	0	0	0	0	0.0638472	0.105571	0	0.0142257	0	0.0228322	0.00616606	0	0	0	0
1	1	1	0	1	0	0	1	0	0	0.0407742	0.436038	0.469205	0.470188	0.321892	0.376502	0.351908	0.297468	0.363248	0.350721	0.351723	0.568899	0.491739	0.314266	0.134378	0	0	0	0.025247	0.0875316	0.0404558	0.0250807	0.00434631	0	0	0	0	0.185326	0.432067	0	0.106169	0	0.505607	0.423966	0	0	0	0
0	1	0	0	1	1	0	0	0	0	0.0357844	0.382142	0.4317	0.425658	0.283467	0.342179	0.316763	0.290862	0.347392	0.332337	0.351034	0.53183	0.490335	0.283941	0.152436	0	0	0	0.0313909	0.086958	0.235567	0.0361731	0.0181845	0	0	0	0	0.0553799	0.109463	0	0.00881516	0	0.0101327	0.00306913	0	0	0	0
1	1	0	1	0	0	0	1	0	0	0.0563421	0.433414	0.444635	0.394516	0.307802	0.355601	0.310994	0.308782	0.377009	0.34822	0.362718	0.583815	0.511584	0.354435	0.144854	0	0	0	0.0183028	0.0806153	0.0900833	0.0783233	0.0185733	0	0	0	0	0.153031	0.405449	0	0.102782	0	0.502698	0.423002	0	0	0	0
0	1	0	1	1	0	0	0	0	0	0.0522694	0.414844	0.402188	0.385514	0.255833	0.308289	0.289712	0.267175	0.329639	0.314465	0.346719	0.526272	0.476357	0.241944	0.123446	0	0	0	0.015502	0.0574575	0.082004	0.0744587	0.0174324	0	0	0	0	0.0553799	0.109463	0	0.00881516	0	0.0101327	0.00306913	0	0	0	0
1	0	0	1	1	1	1	1	0	0	0.0237464	0.232872	0.412633	0.453225	0.343601	0.416819	0.393279	0.42906	0.465975	0.472603	0.473638	0.663569	0.56878	0.373372	0.216478	0	0	0	0.0550389	0.154559	0.300537	0.108969	0.0350345	0	0	0	0	0.227053	0.518017	0	0.124496	0	0.528325	0.423966	0	0	0	0
0	0	0	0	1	1	1	0	0	0	0.00099047	0.104523	0.275701	0.324772	0.235116	0.30997	0.279098	0.34334	0.362847	0.376238	0.348665	0.520716	0.42972	0.21187	0.125732	0	0	0	0.0425804	0.111751	0.235567	0.0361731	0.0181845	0	0	0	0	0.0981125	0.245321	0	0.0285798	0	0.0558952	0.00306913	0	0	0	0
0	1	1	1	1	1	0	0	0	0	0.0522694	0.414844	0.449502	0.443398	0.304642	0.363029	0.351457	0.324659	0.403386	0.392934	0.439784	0.613021	0.581722	0.399305	0.216327	0	0	0	0.0340975	0.0956306	0.291284	0.107776	0.0333321	0	0	0	0	0.0553799	0.109463	0	0.00881516	0	0.0101327	0.00306913	0	0	0	0
1	0	1	0	0	0	1	1	0	0	0.00752386	0.140754	0.288762	0.318042	0.238591	0.301923	0.274758	0.327902	0.358324	0.363726	0.331914	0.52459	0.395662	0.218034	0.0926453	0	0	0	0.0254914	0.098279	0.0328566	0.0220164	0.00374792	0	0	0	0	0.196413	0.495427	0	0.121178	0	0.52555	0.423002	0	0	0	0
1	1	1	0	1	0	0	0	0	0	0.0357844	0.39589	0.420276	0.4336	0.295589	0.348891	0.327943	0.28095	0.346191	0.329859	0.335341	0.542338	0.463486	0.271211	0.119854	0	0	0	0.0215388	0.0710693	0.0342768	0.0218305	0.00331417	0	0	0	0	0.0995418	0.147916	0	0.0179477	0	0.0285487	0.00782664	0	0	0	0
0	0	1	1	0	0	1	0	0	0	0.0178021	0.0560292	0.0335561	0.0331573	0.0515403	0.0881863	0.0817715	0.203108	0.206813	0.267062	0.346387	0.358167	0.239881	0.169412	0.0899447	0	0	0	0.016551	0.0426976	0.0780463	0.0770891	0.0168418	0	0	0	0	0.0623613	0.20995	0	0.0248982	0	0.0503396	0	0	0	0	0
0	1	1	0	1	0	1	0	0	0	0.0357844	0.382142	0.382856	0.365929	0.248803	0.323464	0.283982	0.3265	0.364057	0.37946	0.323466	0.537738	0.450056	0.240738	0.0961215	0	0	0	0.0188928	0.0755661	0.0252795	0.0177779	0.0022702	0	0	0	0	0.0981125	0.245321	0	0.0285798	0	0.0558952	0.00306913	0	0	0	0
1	0	1	1	0	1	0	0	0	0	0.0178021	0.0770331	0.168916	0.266688	0.2109	0.251209	0.266954	0.273285	0.333772	0.33348	0.407098	0.498129	0.490181	0.35202	0.198147	0	0	0	0.036944	0.0716132	0.292997	0.108664	0.0337632	0	0	0	0	0.0638472	0.105571	0	0.0142257	0	0.0228322	0.00616606	0	0	0	0
1	0	0	0	0	1	1	0	0	0	0	0.0232282	0.14204	0.243316	0.203445	0.267636	0.249408	0.332115	0.344688	0.314875	0.376801	0.469023	0.410027	0.227574	0.132773	0	0	0	0.0454019	0.0881613	0.237416	0.0371329	0.0186224	0	0	0	0	0.111797	0.244063	0	0.0308395	0	0.062858	0.00616606	0	0	0	0
0	1	1	1	1	1	1	1	0	0	0.0571739	0.453733	0.495964	0.479353	0.344253	0.42233	0.392131	0.42249	0.477509	0.490482	0.481747	0.681221	0.623672	0.421722	0.229259	0	0	0	0.048874	0.135779	0.295818	0.110616	0.0340237	0	0	0	0	0.191513	0.496266	0	0.119129	0	0.522024	0.422026	0	0	0	0
1	0	1	1	1	0	1	0	0	0	0.018668	0.170789	0.284287	0.354676	0.270278	0.338657	0.321624	0.365895	0.405788	0.415981	0.406848	0.596746	0.482833	0.241636	0.125817	0	0	0	0.0279758	0.104244	0.0927943	0.0837768	0.0184605	0	0	0	0	0.145663	0.277907	0	0.0344988	0	0.0683403	0.00782664	0	0	0	0
1	1	1	0	0	1	1	1	0	0	0.0399279	0.40175	0.472051	0.434072	0.347092	0.419614	0.360842	0.41457	0.464409	0.463997	0.442327	0.654565	0.569901	0.350853	0.181017	0	0	0	0.0497948	0.134187	0.244225	0.045924	0.0193246	0	0	0	0	0.196413	0.495427	0	0.121178	0	0.52555	0.423002	0	0	0	0
0	0	1	0	0	0	1	0	0	0	0	0	0	0	0.0217637	0.0583407	0.0369804	0.163227	0.147927	0.214278	0.264917	0.254279	0.0996943	0.0414821	0.0101455	0	0	0	0.0145991	0.0342006	0.00257602	0.0060688	0	0	0	0	0	0.0623613	0.20995	0	0.0248982	0	0.0503396	0	0	0	0	0
0	0	1	0	0	0	1	1	0	0	0.00752386	0.1212	0.242853	0.236565	0.171123	0.234118	0.205012	0.280748	0.305909	0.319874	0.283034	0.450907	0.347738	0.173368	0.0697039	0	0	0	0.0183336	0.0775974	0.0238461	0.0179645	0.0027044	0	0	0	0	0.159464	0.472657	0	0.11579	0	0.519212	0.421059	0	0	0	0
1	1	1	1	0	0	0	1	0	0	0.0563421	0.433414	0.444635	0.394516	0.307802	0.355601	0.316354	0.308782	0.38818	0.364697	0.381299	0.600308	0.53471	0.379714	0.153005	0	0	0	0.019103	0.0812651	0.092401	0.0838223	0.0185733	0	0	0	0	0.153031	0.405449	0	0.102782	0	0.502698	0.423002	0	0	0	0
0	0	0	0	0	1	0	1	0	0	0.00752386	0.1212	0.302778	0.30848	0.209372	0.255305	0.241409	0.242689	0.287721	0.268227	0.302287	0.44389	0.395511	0.213925	0.126234	0	0	0	0.0308388	0.0889643	0.235236	0.0362209	0.0182974	0	0	0	0	0.114088	0.378618	0	0.0972815	0	0.496055	0.421059	0	0	0	0
0	0	0	1	1	0	1	1	0	0	0.0237464	0.215414	0.320977	0.324243	0.235281	0.30519	0.277279	0.336995	0.362589	0.379478	0.360493	0.543172	0.444934	0.275014	0.110749	0	0	0	0.0237513	0.099301	0.0878776	0.0774045	0.0181354	0	0	0	0	0.191513	0.496266	0	0.119129	0	0.522024	0.422026	0	0	0	0
0	0	1	0	0	0	0	1	0	0	0.00752386	0.1212	0.242853	0.236565	0.153875	0.191309	0.182063	0.178228	0.22812	0.21489	0.233133	0.372117	0.313207	0.173368	0.0697039	0	0	0	0.0125889	0.0518516	0.0238461	0.0179645	0.0027044	0	0	0	0	0.114088	0.378618	0	0.0972815	0	0.496055	0.421059	0	0	0	0
0	0	0	1	0	1	0	1	0	0	0.022885	0.167713	0.324618	0.329839	0.232737	0.278908	0.274284	0.278782	0.336945	0.317386	0.379615	0.521363	0.479244	0.313695	0.184326	0	0	0	0.0327585	0.0969795	0.289166	0.102465	0.0334432	0	0	0	0	0.114088	0.378618	0	0.0972815	0	0.496055	0.421059	0	0	0	0
0	1	1	0	0	0	1	1	0	0	0.0399279	0.388136	0.389667	0.300572	0.239348	0.308519	0.238641	0.320168	0.36072	0.369353	0.322452	0.530945	0.446377	0.24896	0.098119	0	0	0	0.0183336	0.0775974	0.0238461	0.0179645	0.0027044	0	0	0	0	0.159464	0.472657	0	0.11579	0	0.519212	0.421059	0	0	0	0
1	0	0	1	1	1	0	1	0	0	0.0237464	0.232872	0.412633	0.453225	0.329942	0.384222	0.375765	0.34768	0.406125	0.391194	0.445042	0.615294	0.545951	0.373372	0.216478	0	0	0	0.043995	0.130961	0.300537	0.108969	0.0350345	0	0	0	0	0.185326	0.432067	0	0.106169	0	0.505607	0.423966	0	0	0	0
0	0	1	0	0	1	0	0	0	0	0	0	0.0866591	0.119546	0.0811066	0.105424	0.108426	0.11972	0.154042	0.155644	0.207827	0.249047	0.253465	0.215427	0.120042	0	0	0	0.0279449	0.0418907	0.232272	0.0389123	0.0175945	0	0	0	0	0	0	0	0	0	0	0	0	0	0	0
1	1	1	0	1	1	1	1	0	0	0.0407742	0.436038	0.511215	0.520096	0.379285	0.456237	0.42034	0.433345	0.481105	0.489005	0.456885	0.679324	0.595258	0.373445	0.194069	0	0	0	0.0539351	0.147658	0.249386	0.0489134	0.0199136	0	0	0	0	0.227053	0.518017	0	0.124496	0	0.528325	0.423966	0	0	0	0
0	0	1	0	1	0	1	1	0	0	0.00839878	0.171567	0.299019	0.302705	0.211993	0.282447	0.250417	0.303815	0.327547	0.351607	0.301752	0.490264	0.386193	0.202136	0.0845295	0	0	0	0.022611	0.0919487	0.0315161	0.0210415	0.00330342	0	0	0	0	0.191513	0.496266	0	0.119129	0	0.522024	0.422026	0	0	0	0
1	0	0	0	1	1	0	0	0	0	0.00099047	0.124448	0.319619	0.396835	0.282754	0.335904	0.323358	0.298929	0.344947	0.326379	0.360098	0.525486	0.443647	0.254456	0.146594	0	0	0	0.0384535	0.10743	0.242623	0.0401498	0.0192119	0	0	0	0	0.0995418	0.147916	0	0.0179477	0	0.0285487	0.00782664	0	0	0	0
1	0	1	0	0	0	0	0	0	0	0	0.0232282	0.0755795	0.164624	0.129794	0.160245	0.167324	0.171964	0.210266	0.213518	0.245095	0.31447	0.294213	0.168937	0.0774214	0	0	0	0.0134172	0.0393086	0.0178959	0.0130946	0.00120789	0	0	0	0	0.0638472	0.105571	0	0.0142257	0	0.0228322	0.00616606	0	0	0	0
1	1	0	1	1	1	0	0	0	0	0.0522694	0.427864	0.482882	0.502801	0.361242	0.419421	0.403716	0.368935	0.438369	0.417346	0.4623	0.651123	0.593192	0.408605	0.227665	0	0	0	0.0403582	0.115282	0.296032	0.106124	0.0343435	0	0	0	0	0.0995418	0.147916	0	0.0179477	0	0.0285487	0.00782664	0	0	0	0
1	1	0	0	1	1	0	1	0	0	0.0407742	0.436038	0.511215	0.520096	0.366368	0.425843	0.398931	0.352576	0.412415	0.39483	0.410183	0.618178	0.552648	0.34791	0.186313	0	0	0	0.0420976	0.123248	0.247469	0.0432048	0.0199136	0	0	0	0	0.185326	0.432067	0	0.106169	0	0.505607	0.423966	0	0	0	0
0	0	1	1	0	0	1	1	0	0	0.022885	0.167713	0.26657	0.260146	0.195619	0.258393	0.239464	0.315027	0.353877	0.365564	0.362496	0.527403	0.438088	0.278286	0.104962	0	0	0	0.0202781	0.0857126	0.0839453	0.0800266	0.0175453	0	0	0	0	0.159464	0.472657	0	0.11579	0	0.519212	0.421059	0	0	0	0
0	0	0	1	1	1	1	1	0	0	0.0237464	0.215414	0.374719	0.387898	0.285438	0.360174	0.334932	0.389002	0.422354	0.436255	0.435127	0.611427	0.534585	0.337579	0.197325	0	0	0	0.0480981	0.135168	0.29402	0.105277	0.0340237	0	0	0	0	0.191513	0.496266	0	0.119129	0	0.522024	0.422026	0	0	0	0
0	1	1	0	0	1	1	0	0	0	0.0349336	0.344578	0.386165	0.322706	0.224504	0.291845	0.273468	0.325675	0.364027	0.338101	0.386402	0.487573	0.407446	0.287173	0.14692	0	0	0	0.0391741	0.067907	0.232272	0.0389123	0.0175945	0	0	0	0	0.0623613	0.20995	0	0.0248982	0	0.0503396	0	0	0	0	0
1	0	1	0	1	0	0	1	0	0	0.00839878	0.19	0.341523	0.377123	0.261071	0.309416	0.296439	0.256731	0.308654	0.29978	0.314008	0.495338	0.401183	0.245248	0.107105	0	0	0	0.025247	0.0875316	0.0404558	0.0250807	0.00434631	0	0	0	0	0.185326	0.432067	0	0.106169	0	0.505607	0.423966	0	0	0	0
1	0	0	1	0	0	0	0	0	0	0.0178021	0.0770331	0.104537	0.190427	0.155511	0.186861	0.197164	0.211428	0.25142	0.247325	0.308603	0.385624	0.361756	0.182271	0.103111	0	0	0	0.0145682	0.0470871	0.0842239	0.0753804	0.0178706	0	0	0	0	0.0638472	0.105571	0	0.0142257	0	0.0228322	0.00616606	0	0	0	0
0	0	0	0	0	0	1	1	0	0	0.00752386	0.1212	0.242853	0.236565	0.171123	0.234118	0.198779	0.280748	0.293236	0.302235	0.261502	0.428248	0.315319	0.13968	0.0607509	0	0	0	0.0175328	0.076945	0.0213534	0.0120701	0.0027044	0	0	0	0	0.159464	0.472657	0	0.11579	0	0.519212	0.421059	0	0	0	0
1	1	1	1	1	0	0	0	0	0	0.0522694	0.427864	0.438436	0.451095	0.316406	0.369528	0.357067	0.31522	0.391374	0.374878	0.409006	0.606096	0.537803	0.310985	0.152519	0	0	0	0.023477	0.0792419	0.0927943	0.0837768	0.0184605	0	0	0	0	0.0995418	0.147916	0	0.0179477	0	0.0285487	0.00782664	0	0	0	0
0	1	0	1	0	1	0	0	0	0	0.0514332	0.379268	0.405393	0.343626	0.231762	0.275961	0.279282	0.266278	0.329606	0.292435	0.314359	0.474864	0.435784	0.352283	0.195972	0	0	0	0.0290789	0.0496483	0.284588	0.0995994	0.0327511	0	0	0	0	0	0	0	0	0	0	0	0	0	0	0
1	1	0	0	1	0	0	0	0	0	0.0357844	0.39589	0.420276	0.4336	0.295589	0.348891	0.322674	0.28095	0.334253	0.312478	0.31538	0.523452	0.43682	0.24151	0.111384	0	0	0	0.0207407	0.0704122	0.0318107	0.0159593	0.00331417	0	0	0	0	0.0995418	0.147916	0	0.0179477	0	0.0285487	0.00782664	0	0	0	0
1	1	1	0	1	1	0	1	0	0	0.0407742	0.436038	0.511215	0.520096	0.366368	0.425843	0.403607	0.352576	0.422951	0.410128	0.42738	0.63331	0.57383	0.373445	0.194069	0	0	0	0.0428783	0.123867	0.249386	0.0489134	0.0199136	0	0	0	0	0.185326	0.432067	0	0.106169	0	0.505607	0.423966	0	0	0	0
1	0	0	1	0	0	0	1	0	0	0.022885	0.186232	0.311042	0.339106	0.245717	0.286265	0.280562	0.268701	0.323596	0.297083	0.325643	0.512798	0.424564	0.28946	0.117911	0	0	0	0.0183028	0.0806153	0.0900833	0.0783233	0.0185733	0	0	0	0	0.153031	0.405449	0	0.102782	0	0.502698	0.423002	0	0	0	0
1	1	1	0	1	0	1	1	0	0	0.0407742	0.436038	0.469205	0.470188	0.335715	0.409508	0.370092	0.385113	0.427419	0.437542	0.385127	0.622996	0.517294	0.314266	0.134378	0	0	0	0.0297376	0.112309	0.0404558	0.0250807	0.00434631	0	0	0	0	0.227053	0.518017	0	0.124496	0	0.528325	0.423966	0	0	0	0
0	0	1	1	0	1	1	0	0	0	0.0178021	0.0560292	0.11527	0.146741	0.12644	0.179632	0.170995	0.265617	0.291868	0.334124	0.422666	0.454063	0.38921	0.315007	0.178546	0	0	0	0.0410774	0.0761074	0.286411	0.104972	0.0327511	0	0	0	0	0.0623613	0.20995	0	0.0248982	0	0.0503396	0	0	0	0	0
1	0	1	1	0	1	1	0	0	0	0.0178021	0.0770331	0.168916	0.266688	0.226986	0.290848	0.287522	0.363946	0.400914	0.377057	0.462027	0.561106	0.515814	0.35202	0.198147	0	0	0	0.0480693	0.0968224	0.292997	0.108664	0.0337632	0	0	0	0	0.111797	0.244063	0	0.0308395	0	0.062858	0.00616606	0	0	0	0
1	1	0	1	0	1	0	0	0	0	0.0514332	0.39308	0.441447	0.413677	0.294294	0.340061	0.342512	0.313115	0.380232	0.36594	0.422868	0.553592	0.545771	0.387282	0.215158	0	0	0	0.0361584	0.0709565	0.291192	0.103314	0.0337632	0	0	0	0	0.0638472	0.105571	0	0.0142257	0	0.0228322	0.00616606	0	0	0	0
0	0	0	1	0	1	0	0	0	0	0.0178021	0.0560292	0.11527	0.146741	0.108263	0.133777	0.140377	0.161674	0.198126	0.191939	0.27447	0.326992	0.324908	0.287091	0.17064	0	0	0	0.0290789	0.0496483	0.284588	0.0995994	0.0327511	0	0	0	0	0	0	0	0	0	0	0	0	0	0	0
1	0	0	0	1	0	0	0	0	0	0.00099047	0.124448	0.261142	0.334109	0.232409	0.278834	0.264703	0.239255	0.277173	0.258537	0.275551	0.442136	0.336479	0.165169	0.0833868	0	0	0	0.0207407	0.0704122	0.0318107	0.0159593	0.00331417	0	0	0	0	0.0995418	0.147916	0	0.0179477	0	0.0285487	0.00782664	0	0	0	0
1	0	1	1	0	0	0	1	0	0	0.022885	0.186232	0.311042	0.339106	0.245717	0.286265	0.286159	0.268701	0.335724	0.314852	0.345305	0.532107	0.45181	0.317283	0.126319	0	0	0	0.019103	0.0812651	0.092401	0.0838223	0.0185733	0	0	0	0	0.153031	0.405449	0	0.102782	0	0.502698	0.423002	0	0	0	0
0	0	0	0	0	1	1	0	0	0	0	0	0.0866591	0.119546	0.0998381	0.15278	0.126647	0.228865	0.225407	0.267657	0.331205	0.339521	0.255761	0.183453	0.111574	0	0	0	0.0383904	0.0672477	0.230311	0.0331436	0.0175945	0	0	0	0	0.0623613	0.20995	0	0.0248982	0	0.0503396	0	0	0	0	0
1	0	1	1	1	1	0	1	0	0	0.0237464	0.232872	0.412633	0.453225	0.329942	0.384222	0.380621	0.34768	0.416774	0.406584	0.461223	0.630541	0.56745	0.39791	0.223947	0	0	0	0.0447742	0.131576	0.302318	0.114285	0.0350345	0	0	0	0	0.185326	0.432067	0	0.106169	0	0.505607	0.423966	0	0	0	0
0	1	1	0	0	0	0	1	0	0	0.0399279	0.388136	0.389667	0.300572	0.22352	0.269868	0.216662	0.223267	0.289073	0.272007	0.275294	0.46364	0.417067	0.24896	0.098119	0	0	0	0.0125889	0.0518516	0.0238461	0.0179645	0.0027044	0	0	0	0	0.114088	0.378618	0	0.0972815	0	0.496055	0.421059	0	0	0	0
0	1	1	0	1	0	1	1	0	0	0.0407742	0.423204	0.434943	0.406889	0.276853	0.352153	0.309514	0.341972	0.380648	0.398778	0.34014	0.564565	0.479016	0.275097	0.112492	0	0	0	0.022611	0.0919487	0.0315161	0.0210415	0.00330342	0	0	0	0	0.191513	0.496266	0	0.119129	0	0.522024	0.422026	0	0	0	0
1	0	0	1	0	1	1	0	0	0	0.0178021	0.0770331	0.168916	0.266688	0.226986	0.290848	0.281936	0.363946	0.389976	0.3609	0.445871	0.542995	0.491749	0.325612	0.19043	0	0	0	0.0472928	0.0961836	0.291192	0.103314	0.0337632	0	0	0	0	0.111797	0.244063	0	0.0308395	0	0.062858	0.00616606	0	0	0	0
0	1	1	0	1	1	0	1	0	0	0.0407742	0.423204	0.479665	0.462759	0.310223	0.370075	0.346253	0.307152	0.375815	0.369475	0.385484	0.576478	0.540036	0.337656	0.174368	0	0	0	0.0358482	0.103773	0.242393	0.044973	0.0188871	0	0	0	0	0.147867	0.406438	0	0.10069	0	0.499003	0.422026	0	0	0	0
0	0	1	0	1	1	1	0	0	0	0.00099047	0.104523	0.275701	0.324772	0.235116	0.30997	0.284706	0.34334	0.374272	0.392006	0.367655	0.539711	0.456723	0.242732	0.134066	0	0	0	0.0433608	0.112378	0.237514	0.0419236	0.0181845	0	0	0	0	0.0981125	0.245321	0	0.0285798	0	0.0558952	0.00306913	0	0	0	0
1	1	0	1	1	1	0	1	0	0	0.0571739	0.465887	0.526527	0.534919	0.385094	0.444041	0.424979	0.383432	0.453022	0.435484	0.475553	0.67137	0.614614	0.430675	0.24041	0	0	0	0.043995	0.130961	0.300537	0.108969	0.0350345	0	0	0	0	0.185326	0.432067	0	0.106169	0	0.505607	0.423966	0	0	0	0
1	1	1	1	0	0	1	1	0	0	0.0563421	0.433414	0.444635	0.394516	0.321912	0.389713	0.335536	0.395015	0.449839	0.449649	0.438618	0.650464	0.558105	0.379714	0.153005	0	0	0	0.0274217	0.106212	0.092401	0.0838223	0.0185733	0	0	0	0	0.196413	0.495427	0	0.121178	0	0.52555	0.423002	0	0	0	0
1	0	1	0	0	0	0	1	0	0	0.00752386	0.140754	0.288762	0.318042	0.222747	0.262903	0.253822	0.232104	0.286409	0.265511	0.263701	0.456373	0.363667	0.218034	0.0926453	0	0	0	0.0171561	0.0731104	0.0328566	0.0220164	0.00374792	0	0	0	0	0.153031	0.405449	0	0.102782	0	0.502698	0.423002	0	0	0	0
1	0	0	1	1	0	1	1	0	0	0.0237464	0.232872	0.36215	0.396362	0.297526	0.366702	0.340685	0.380462	0.410724	0.419487	0.404093	0.604474	0.485716	0.314187	0.131969	0	0	0	0.0308697	0.119496	0.096297	0.0812111	0.0191628	0	0	0	0	0.227053	0.518017	0	0.124496	0	0.528325	0.423966	0	0	0	0
0	1	0	1	0	0	0	0	0	0	0.0514332	0.379268	0.354288	0.275366	0.177837	0.21374	0.216806	0.203824	0.260246	0.221174	0.264167	0.382621	0.327101	0.214611	0.109251	0	0	0	0.0020138	0.00910533	0.075692	0.0715496	0.0168418	0	0	0	0	0	0	0	0	0	0	0	0	0	0	0
1	1	0	1	1	0	0	0	0	0	0.0522694	0.427864	0.438436	0.451095	0.316406	0.369528	0.352027	0.31522	0.380262	0.358665	0.391257	0.589841	0.51483	0.282905	0.144362	0	0	0	0.0226804	0.0785906	0.0904777	0.0782775	0.0184605	0	0	0	0	0.0995418	0.147916	0	0.0179477	0	0.0285487	0.00782664	0	0	0	0
0	0	1	0	0	0	0	0	0	0	0	0	0	0	0	0	0.00798485	0	0.0188797	0.0269824	0.0306042	0.0419286	0.0502976	0.0414821	0.0101455	0	0	0	0.000825388	0.000712346	0.00257602	0.0060688	0	0	0	0	0	0	0	0	0	0	0	0	0	0	0	0
1	1	1	1	0	1	1	0	0	0	0.0514332	0.39308	0.441447	0.413677	0.30868	0.374996	0.365931	0.398807	0.452685	0.422376	0.491604	0.625081	0.589035	0.411274	0.222639	0	0	0	0.0480693	0.0968224	0.292997	0.108664	0.0337632	0	0	0	0	0.111797	0.244063	0	0.0308395	0	0.062858	0.00616606	0	0	0	0
0	1	0	0	0	1	1	0	0	0	0.0349336	0.344578	0.386165	0.322706	0.224504	0.291845	0.267771	0.325675	0.352415	0.320935	0.367974	0.466427	0.377994	0.258122	0.13871	0	0	0	0.0383904	0.0672477	0.230311	0.0331436	0.0175945	0	0	0	0	0.0623613	0.20995	0	0.0248982	0	0.0503396	0	0	0	0	0
1	0	1	0	1	0	0	0	0	0	0.00099047	0.124448	0.261142	0.334109	0.232409	0.278834	0.270423	0.239255	0.290135	0.277281	0.296674	0.464245	0.367896	0.197859	0.092124	0	0	0	0.0215388	0.0710693	0.0342768	0.0218305	0.00331417	0	0	0	0	0.0995418	0.147916	0	0.0179477	0	0.0285487	0.00782664	0	0	0	0
0	0	1	0	1	1	0	1	0	0	0.00839878	0.171567	0.354498	0.36839	0.248355	0.302297	0.2903	0.266977	0.322299	0.320005	0.349734	0.504209	0.458084	0.270991	0.148355	0	0	0	0.0358482	0.103773	0.242393	0.044973	0.0188871	0	0	0	0	0.147867	0.406438	0	0.10069	0	0.499003	0.422026	0	0	0	0
0	0	1	1	1	0	0	1	0	0	0.0237464	0.215414	0.320977	0.324243	0.219368	0.266353	0.262201	0.242492	0.303863	0.301803	0.345409	0.498324	0.443222	0.303403	0.119226	0	0	0	0.0200324	0.0748154	0.0902009	0.0829091	0.0181354	0	0	0	0	0.147867	0.406438	0	0.10069	0	0.499003	0.422026	0	0	0	0
0	0	1	0	0	1	1	1	0	0	0.00752386	0.1212	0.302778	0.30848	0.225488	0.294727	0.268429	0.337167	0.370989	0.382104	0.366707	0.532947	0.453088	0.244706	0.134563	0	0	0	0.0428155	0.114329	0.237184	0.0419712	0.0182974	0	0	0	0	0.159464	0.472657	0	0.11579	0	0.519212	0.421059	0	0	0	0
0	1	0	1	1	0	1	1	0	0	0.0571739	0.453733	0.452643	0.425208	0.298225	0.372686	0.334259	0.373333	0.412924	0.424621	0.395652	0.609761	0.528874	0.34131	0.137911	0	0	0	0.0237513	0.099301	0.0878776	0.0774045	0.0181354	0	0	0	0	0.191513	0.496266	0	0.119129	0	0.522024	0.422026	0	0	0	0
1	0	0	0	0	0	1	0	0	0	0	0.0232282	0.0755795	0.164624	0.147533	0.204699	0.184342	0.275266	0.276888	0.245874	0.294461	0.375754	0.296383	0.135068	0.0685426	0	0	0	0.0209862	0.0647339	0.015388	0.00717096	0.00120789	0	0	0	0	0.111797	0.244063	0	0.0308395	0	0.062858	0.00616606	0	0	0	0
1	0	1	0	1	1	1	0	0	0	0.00099047	0.124448	0.319619	0.396835	0.297375	0.371059	0.347459	0.386391	0.421525	0.431207	0.410766	0.601477	0.496638	0.28365	0.154729	0	0	0	0.0503361	0.13228	0.244552	0.0458766	0.0192119	0	0	0	0	0.145663	0.277907	0	0.0344988	0	0.0683403	0.00782664	0	0	0	0
1	0	1	1	1	0	1	1	0	0	0.0237464	0.232872	0.36215	0.396362	0.297526	0.366702	0.345814	0.380462	0.42129	0.434162	0.421467	0.620149	0.510067	0.341042	0.140243	0	0	0	0.0316596	0.120118	0.0985989	0.086693	0.0191628	0	0	0	0	0.227053	0.518017	0	0.124496	0	0.528325	0.423966	0	0	0	0
1	1	1	0	1	1	1	0	0	0	0.0357844	0.39589	0.466159	0.486954	0.355208	0.432157	0.398906	0.420022	0.467205	0.472587	0.443161	0.659567	0.572759	0.349157	0.180547	0	0	0	0.0503361	0.13228	0.244552	0.0458766	0.0192119	0	0	0	0	0.145663	0.277907	0	0.0344988	0	0.0683403	0.00782664	0	0	0	0
1	0	1	1	0	0	1	0	0	0	0.0178021	0.0770331	0.104537	0.190427	0.172726	0.229906	0.22576	0.309807	0.338932	0.314318	0.390948	0.484013	0.422548	0.214292	0.11166	0	0	0	0.0237219	0.0736175	0.0865565	0.080897	0.0178706	0	0	0	0	0.111797	0.244063	0	0.0308395	0	0.062858	0.00616606	0	0	0	0
1	1	0	0	0	1	0	1	0	0	0.0399279	0.40175	0.472051	0.434072	0.333506	0.387172	0.337235	0.331124	0.393508	0.365212	0.366928	0.588697	0.524622	0.324398	0.173135	0	0	0	0.0379054	0.109391	0.242295	0.0401975	0.0193246	0	0	0	0	0.153031	0.405449	0	0.102782	0	0.502698	0.423002	0	0	0	0
0	0	0	1	1	0	1	0	0	0	0.018668	0.151919	0.238088	0.277576	0.205618	0.274421	0.250555	0.321406	0.345514	0.35954	0.344333	0.515027	0.414079	0.165646	0.0958291	0	0	0	0.0200375	0.0830511	0.082004	0.0744587	0.0174324	0	0	0	0	0.0981125	0.245321	0	0.0285798	0	0.0558952	0.00306913	0	0	0	0
0	0	0	0	1	0	0	0	0	0	0.00099047	0.104523	0.213449	0.254551	0.164393	0.208786	0.193991	0.18588	0.21813	0.207436	0.222547	0.355674	0.283862	0.130261	0.0586706	0	0	0	0.013548	0.0490915	0.0227904	0.0118824	0.0022702	0	0	0	0	0.0553799	0.109463	0	0.00881516	0	0.0101327	0.00306913	0	0	0	0
1	1	0	0	0	1	1	0	0	0	0.0349336	0.359162	0.423385	0.39499	0.287627	0.354539	0.332011	0.368721	0.401318	0.364718	0.411063	0.54642	0.499246	0.298209	0.159262	0	0	0	0.0454019	0.0881613	0.237416	0.0371329	0.0186224	0	0	0	0	0.111797	0.244063	0	0.0308395	0	0.062858	0.00616606	0	0	0	0
0	0	1	0	0	1	0	1	0	0	0.00752386	0.1212	0.302778	0.30848	0.209372	0.255305	0.247311	0.242689	0.300493	0.286726	0.322629	0.465929	0.424134	0.244706	0.134563	0	0	0	0.0316287	0.0896082	0.237184	0.0419712	0.0182974	0	0	0	0	0.114088	0.378618	0	0.0972815	0	0.496055	0.421059	0	0	0	0
1	0	0	1	0	1	0	1	0	0	0.022885	0.186232	0.36557	0.401362	0.29519	0.342747	0.337952	0.326066	0.387016	0.361398	0.404344	0.585591	0.517505	0.350779	0.203789	0	0	0	0.0398112	0.117226	0.295727	0.106168	0.0344545	0	0	0	0	0.153031	0.405449	0	0.102782	0	0.502698	0.423002	0	0	0	0
0	1	0	1	0	1	0	1	0	0	0.0563421	0.420521	0.455578	0.386026	0.29589	0.348958	0.304982	0.318311	0.389305	0.367046	0.413722	0.591131	0.557995	0.376454	0.20924	0	0	0	0.0327585	0.0969795	0.289166	0.102465	0.0334432	0	0	0	0	0.114088	0.378618	0	0.0972815	0	0.496055	0.421059	0	0	0	0
1	1	0	0	0	0	1	1	0	0	0.0399279	0.40175	0.426675	0.375218	0.301263	0.369737	0.29999	0.364739	0.398205	0.394713	0.349684	0.577128	0.461558	0.260588	0.111894	0	0	0	0.0246965	0.0976412	0.0303869	0.0161463	0.00374792	0	0	0	0	0.196413	0.495427	0	0.121178	0	0.52555	0.423002	0	0	0	0
1	0	0	0	0	0	0	1	0	0	0.00752386	0.140754	0.288762	0.318042	0.222747	0.262903	0.247971	0.232104	0.27338	0.246461	0.241588	0.433939	0.332039	0.186166	0.0839131	0	0	0	0.0163544	0.0724548	0.0303869	0.0161463	0.00374792	0	0	0	0	0.153031	0.405449	0	0.102782	0	0.502698	0.423002	0	0	0	0
1	1	1	1	1	1	0	1	0	0	0.0571739	0.465887	0.526527	0.534919	0.385094	0.444041	0.429452	0.383432	0.46283	0.449755	0.490844	0.684394	0.632862	0.452968	0.24765	0	0	0	0.0447742	0.131576	0.302318	0.114285	0.0350345	0	0	0	0	0.185326	0.432067	0	0.106169	0	0.505607	0.423966	0	0	0	0
1	0	0	1	1	0	0	0	0	0	0.018668	0.170789	0.284287	0.354676	0.255093	0.301691	0.296568	0.275512	0.327127	0.308347	0.355843	0.519853	0.428388	0.210729	0.117404	0	0	0	0.0226804	0.0785906	0.0904777	0.0782775	0.0184605	0	0	0	0	0.0995418	0.147916	0	0.0179477	0	0.0285487	0.00782664	0	0	0	0
1	0	1	1	1	0	0	1	0	0	0.0237464	0.232872	0.36215	0.396362	0.282909	0.331304	0.326929	0.292155	0.356432	0.346819	0.390037	0.565643	0.484129	0.341042	0.140243	0	0	0	0.0271778	0.0955594	0.0985989	0.086693	0.0191628	0	0	0	0	0.185326	0.432067	0	0.106169	0	0.505607	0.423966	0	0	0	0
1	0	0	1	0	0	1	0	0	0	0.0178021	0.0770331	0.104537	0.190427	0.172726	0.229906	0.21969	0.309807	0.326861	0.296535	0.372657	0.462719	0.393846	0.182271	0.103111	0	0	0	0.0229255	0.0729623	0.0842239	0.0753804	0.0178706	0	0	0	0	0.111797	0.244063	0	0.0308395	0	0.062858	0.00616606	0	0	0	0
0	1	1	0	1	1	1	0	0	0	0.0357844	0.382142	0.4317	0.425658	0.298073	0.377002	0.341099	0.37933	0.423684	0.436238	0.402421	0.606804	0.53888	0.31198	0.160515	0	0	0	0.0433608	0.112378	0.237514	0.0419236	0.0181845	0	0	0	0	0.0981125	0.245321	0	0.0285798	0	0.0558952	0.00306913	0	0	0	0
0	1	0	1	0	0	0	1	0	0	0.0563421	0.420521	0.408786	0.322175	0.246467	0.29301	0.244734	0.260286	0.326121	0.3033	0.336261	0.519311	0.472853	0.31756	0.12395	0	0	0	0.0137409	0.0595286	0.081606	0.0745047	0.0175453	0	0	0	0	0.114088	0.378618	0	0.0972815	0	0.496055	0.421059	0	0	0	0
1	1	1	0	0	0	0	1	0	0	0.0399279	0.40175	0.426675	0.375218	0.286723	0.334508	0.285385	0.274191	0.342759	0.318945	0.304181	0.535614	0.459897	0.289541	0.12036	0	0	0	0.0171561	0.0731104	0.0328566	0.0220164	0.00374792	0	0	0	0	0.153031	0.405449	0	0.102782	0	0.502698	0.423002	0	0	0	0
1	1	0	1	0	1	1	0	0	0	0.0514332	0.39308	0.441447	0.413677	0.30868	0.374996	0.360959	0.398807	0.442692	0.407395	0.476336	0.609609	0.568609	0.387282	0.215158	0	0	0	0.0472928	0.0961836	0.291192	0.103314	0.0337632	0	0	0	0	0.111797	0.244063	0	0.0308395	0	0.062858	0.00616606	0	0	0	0
1	0	1	1	0	1	1	1	0	0	0.022885	0.186232	0.36557	0.401362	0.309557	0.37754	0.361533	0.410142	0.458676	0.460776	0.475286	0.651956	0.563462	0.376201	0.211379	0	0	0	0.051677	0.141804	0.297521	0.111501	0.0344545	0	0	0	0	0.196413	0.495427	0	0.121178	0	0.52555	0.423002	0	0	0	0
1	1	1	1	0	1	0	1	0	0	0.0563421	0.433414	0.488589	0.451552	0.353202	0.406596	0.37089	0.363003	0.445545	0.422826	0.453504	0.660026	0.609861	0.433244	0.235467	0	0	0	0.0405938	0.11785	0.297521	0.111501	0.0344545	0	0	0	0	0.153031	0.405449	0	0.102782	0	0.502698	0.423002	0	0	0	0
1	0	0	0	1	0	0	1	0	0	0.00839878	0.19	0.341523	0.377123	0.261071	0.309416	0.290923	0.256731	0.296031	0.281619	0.293406	0.474512	0.37142	0.214489	0.0985123	0	0	0	0.0244519	0.0868862	0.0380054	0.019229	0.00434631	0	0	0	0	0.185326	0.432067	0	0.106169	0	0.505607	0.423966	0	0	0	0
0	0	0	0	1	1	1	1	0	0	0.00839878	0.171567	0.354498	0.36839	0.263677	0.339231	0.304804	0.358425	0.37947	0.395656	0.364718	0.548532	0.459751	0.241281	0.140159	0	0	0	0.0462088	0.127492	0.240458	0.0392407	0.0188871	0	0	0	0	0.191513	0.496266	0	0.119129	0	0.522024	0.422026	0	0	0	0
1	1	1	1	1	0	1	1	0	0	0.0571739	0.465887	0.485832	0.486552	0.355347	0.428224	0.39739	0.414418	0.466989	0.475327	0.453274	0.675517	0.584157	0.401301	0.166503	0	0	0	0.0316596	0.120118	0.0985989	0.086693	0.0191628	0	0	0	0	0.227053	0.518017	0	0.124496	0	0.528325	0.423966	0	0	0	0
0	1	1	1	1	1	0	1	0	0	0.0571739	0.453733	0.495964	0.479353	0.330608	0.39004	0.374584	0.340173	0.418951	0.411833	0.453591	0.635479	0.603749	0.421722	0.229259	0	0	0	0.037758	0.111658	0.295818	0.110616	0.0340237	0	0	0	0	0.147867	0.406438	0	0.10069	0	0.499003	0.422026	0	0	0	0
1	1	0	1	1	0	1	1	0	0	0.0571739	0.465887	0.485832	0.486552	0.355347	0.428224	0.392665	0.414418	0.457257	0.461719	0.436855	0.662127	0.563489	0.376902	0.158482	0	0	0	0.0308697	0.119496	0.096297	0.0812111	0.0191628	0	0	0	0	0.227053	0.518017	0	0.124496	0	0.528325	0.423966	0	0	0	0
1	1	1	1	1	1	1	0	0	0	0.0522694	0.427864	0.482882	0.502801	0.374263	0.450155	0.424955	0.447663	0.504026	0.508017	0.504876	0.706993	0.63194	0.431763	0.235027	0	0	0	0.0522172	0.139914	0.297826	0.111457	0.0343435	0	0	0	0	0.145663	0.277907	0	0.0344988	0	0.0683403	0.00782664	0	0	0	0
0	0	0	1	1	0	0	0	0	0	0.018668	0.151919	0.238088	0.277576	0.189087	0.233864	0.22892	0.224681	0.272164	0.260679	0.308713	0.445437	0.38306	0.165646	0.0958291	0	0	0	0.015502	0.0574575	0.082004	0.0744587	0.0174324	0	0	0	0	0.0553799	0.109463	0	0.00881516	0	0.0101327	0.00306913	0	0	0	0
1	0	1	0	0	1	0	1	0	0	0.00752386	0.140754	0.345054	0.382282	0.273726	0.321234	0.313345	0.292339	0.353317	0.332715	0.34963	0.537596	0.466444	0.285517	0.155214	0	0	0	0.0386896	0.110021	0.244225	0.045924	0.0193246	0	0	0	0	0.153031	0.405449	0	0.102782	0	0.502698	0.423002	0	0	0	0
1	0	1	0	1	0	1	0	0	0	0.00099047	0.124448	0.261142	0.334109	0.248056	0.31701	0.290893	0.334161	0.361674	0.373922	0.332914	0.531474	0.399678	0.197859	0.092124	0	0	0	0.0260466	0.0962932	0.0342768	0.0218305	0.00331417	0	0	0	0	0.145663	0.277907	0	0.0344988	0	0.0683403	0.00782664	0	0	0	0
1	0	0	1	0	1	1	1	0	0	0.022885	0.186232	0.36557	0.401362	0.309557	0.37754	0.356528	0.410142	0.448792	0.446791	0.459528	0.637593	0.541764	0.350779	0.203789	0	0	0	0.0509034	0.141197	0.295727	0.106168	0.0344545	0	0	0	0	0.196413	0.495427	0	0.121178	0	0.52555	0.423002	0	0	0	0
1	0	1	0	0	1	1	1	0	0	0.00752386	0.140754	0.345054	0.382282	0.288531	0.357166	0.332611	0.380623	0.418489	0.421943	0.409883	0.595621	0.493271	0.285517	0.155214	0	0	0	0.0497948	0.134187	0.244225	0.045924	0.0193246	0	0	0	0	0.196413	0.495427	0	0.121178	0	0.52555	0.423002	0	0	0	0
1	1	0	1	1	1	1	0	0	0	0.0522694	0.427864	0.482882	0.502801	0.374263	0.450155	0.420447	0.447663	0.49497	0.495258	0.490007	0.694902	0.613646	0.408605	0.227665	0	0	0	0.051444	0.139306	0.296032	0.106124	0.0343435	0	0	0	0	0.145663	0.277907	0	0.0344988	0	0.0683403	0.00782664	0	0	0	0
0	1	1	1	0	0	1	0	0	0	0.0514332	0.379268	0.354288	0.275366	0.194597	0.255362	0.244702	0.303151	0.346725	0.320383	0.382321	0.48149	0.391194	0.245365	0.117742	0	0	0	0.016551	0.0426976	0.0780463	0.0770891	0.0168418	0	0	0	0	0.0623613	0.20995	0	0.0248982	0	0.0503396	0	0	0	0	0
0	1	1	1	0	0	0	1	0	0	0.0563421	0.420521	0.408786	0.322175	0.246467	0.29301	0.250609	0.260286	0.338204	0.320912	0.355613	0.538361	0.497814	0.344283	0.1323	0	0	0	0.0145448	0.0601933	0.0839453	0.0800266	0.0175453	0	0	0	0	0.114088	0.378618	0	0.0972815	0	0.496055	0.421059	0	0	0	0
0	1	0	0	0	1	0	0	0	0	0.0349336	0.344578	0.386165	0.322706	0.208367	0.252262	0.246634	0.229559	0.279837	0.241478	0.228897	0.389864	0.345064	0.258122	0.13871	0	0	0	0.0271519	0.041213	0.230311	0.0331436	0.0175945	0	0	0	0	0	0	0	0	0	0	0	0	0	0	0
0	0	0	1	1	1	0	1	0	0	0.0237464	0.215414	0.374719	0.387898	0.270568	0.324411	0.315733	0.301913	0.357615	0.349235	0.404439	0.55567	0.509945	0.337579	0.197325	0	0	0	0.0369731	0.111029	0.29402	0.105277	0.0340237	0	0	0	0	0.147867	0.406438	0	0.10069	0	0.499003	0.422026	0	0	0	0
0	0	0	0	0	1	1	1	0	0	0.00752386	0.1212	0.302778	0.30848	0.225488	0.294727	0.262694	0.337167	0.359504	0.366079	0.347688	0.513674	0.425905	0.213925	0.126234	0	0	0	0.0420347	0.113702	0.235236	0.0362209	0.0182974	0	0	0	0	0.159464	0.472657	0	0.11579	0	0.519212	0.421059	0	0	0	0
0	0	0	0	1	1	0	0	0	0	0.00099047	0.104523	0.275701	0.324772	0.219199	0.2714	0.258287	0.249741	0.291439	0.279954	0.31328	0.451943	0.399529	0.21187	0.125732	0	0	0	0.0313909	0.086958	0.235567	0.0361731	0.0181845	0	0	0	0	0.0553799	0.109463	0	0.00881516	0	0.0101327	0.00306913	0	0	0	0
0	1	0	1	1	1	1	1	0	0	0.0571739	0.453733	0.495964	0.479353	0.344253	0.42233	0.387366	0.42249	0.467969	0.477267	0.466182	0.668067	0.604967	0.398155	0.221842	0	0	0	0.0480981	0.135168	0.29402	0.105277	0.0340237	0	0	0	0	0.191513	0.496266	0	0.119129	0	0.522024	0.422026	0	0	0	0
0	0	1	1	0	1	0	1	0	0	0.022885	0.167713	0.324618	0.329839	0.232737	0.278908	0.27993	0.278782	0.348835	0.334643	0.397703	0.540332	0.503901	0.340569	0.192101	0	0	0	0.0335469	0.0976178	0.290976	0.10782	0.0334432	0	0	0	0	0.114088	0.378618	0	0.0972815	0	0.496055	0.421059	0	0	0	0
1	1	0	1	1	0	1	0	0	0	0.0522694	0.427864	0.438436	0.451095	0.330341	0.402903	0.370207	0.400649	0.442718	0.444424	0.422624	0.64131	0.539224	0.282905	0.144362	0	0	0	0.0271829	0.10361	0.0904777	0.0782775	0.0184605	0	0	0	0	0.145663	0.277907	0	0.0344988	0	0.0683403	0.00782664	0	0	0	0
0	1	1	0	1	0	0	1	0	0	0.0407742	0.423204	0.434943	0.406889	0.261805	0.315941	0.289582	0.248178	0.311235	0.305973	0.304292	0.502084	0.451434	0.275097	0.112492	0	0	0	0.0180874	0.0666035	0.0315161	0.0210415	0.00330342	0	0	0	0	0.147867	0.406438	0	0.10069	0	0.499003	0.422026	0	0	0	0
1	0	1	0	0	1	1	0	0	0	0	0.0232282	0.14204	0.243316	0.203445	0.267636	0.255247	0.332115	0.356439	0.332195	0.394971	0.490066	0.437962	0.257821	0.14104	0	0	0	0.04618	0.0888058	0.239358	0.0428777	0.0186224	0	0	0	0	0.111797	0.244063	0	0.0308395	0	0.062858	0.00616606	0	0	0	0
0	1	1	1	1	1	1	0	0	0	0.0522694	0.414844	0.449502	0.443398	0.318817	0.396748	0.369654	0.408911	0.463512	0.47411	0.468651	0.661581	0.602753	0.399305	0.216327	0	0	0	0.0452557	0.120188	0.291284	0.107776	0.0333321	0	0	0	0	0.0981125	0.245321	0	0.0285798	0	0.0558952	0.00306913	0	0	0	0
1	0	1	0	1	1	0	0	0	0	0.00099047	0.124448	0.319619	0.396835	0.282754	0.335904	0.328622	0.298929	0.356693	0.343408	0.378755	0.544292	0.46999	0.28365	0.154729	0	0	0	0.0392372	0.108061	0.244552	0.0458766	0.0192119	0	0	0	0	0.0995418	0.147916	0	0.0179477	0	0.0285487	0.00782664	0	0	0	0
0	0	0	1	0	0	1	1	0	0	0.022885	0.167713	0.26657	0.260146	0.195619	0.258393	0.233502	0.315027	0.34208	0.34911	0.343351	0.5079	0.410159	0.248873	0.0963483	0	0	0	0.0194789	0.0850659	0.081606	0.0745047	0.0175453	0	0	0	0	0.159464	0.472657	0	0.11579	0	0.519212	0.421059	0	0	0	0
0	1	1	1	0	1	1	1	0	0	0.0563421	0.420521	0.455578	0.386026	0.310243	0.383422	0.329738	0.403355	0.460697	0.465546	0.467854	0.656609	0.600095	0.400871	0.216777	0	0	0	0.0447115	0.122121	0.290976	0.10782	0.0334432	0	0	0	0	0.159464	0.472657	0	0.11579	0	0.519212	0.421059	0	0	0	0
0	0	1	1	1	0	1	0	0	0	0.018668	0.151919	0.238088	0.277576	0.205618	0.274421	0.256385	0.321406	0.35725	0.375731	0.36345	0.534247	0.441822	0.198318	0.104448	0	0	0	0.0208362	0.0836992	0.0843422	0.0799809	0.0174324	0	0	0	0	0.0981125	0.245321	0	0.0285798	0	0.0558952	0.00306913	0	0	0	0
1	1	1	1	0	1	1	1	0	0	0.0563421	0.433414	0.488589	0.451552	0.366387	0.438009	0.388541	0.442471	0.501423	0.500005	0.504134	0.702688	0.629477	0.433244	0.235467	0	0	0	0.051677	0.141804	0.297521	0.111501	0.0344545	0	0	0	0	0.196413	0.495427	0	0.121178	0	0.52555	0.423002	0	0	0	0
1	1	1	0	0	1	0	0	0	0	0.0349336	0.359162	0.423385	0.39499	0.272803	0.31846	0.318074	0.27874	0.346159	0.337461	0.369855	0.50189	0.497701	0.32569	0.167276	0	0	0	0.0350326	0.0633728	0.239358	0.0428777	0.0186224	0	0	0	0	0.0638472	0.105571	0	0.0142257	0	0.0228322	0.00616606	0	0	0	0
0	0	0	1	0	0	0	1	0	0	0.022885	0.167713	0.26657	0.260146	0.178881	0.21694	0.211375	0.217393	0.268344	0.248638	0.297647	0.437288	0.378932	0.248873	0.0963483	0	0	0	0.0137409	0.0595286	0.081606	0.0745047	0.0175453	0	0	0	0	0.114088	0.378618	0	0.0972815	0	0.496055	0.421059	0	0	0	0
1	1	1	0	1	0	1	0	0	0	0.0357844	0.39589	0.420276	0.4336	0.309948	0.383359	0.346799	0.370655	0.412081	0.419469	0.36959	0.599768	0.490462	0.271211	0.119854	0	0	0	0.0260466	0.0962932	0.0342768	0.0218305	0.00331417	0	0	0	0	0.145663	0.277907	0	0.0344988	0	0.0683403	0.00782664	0	0	0	0
1	0	1	0	1	1	0	1	0	0	0.00839878	0.19	0.393639	0.435798	0.309537	0.364066	0.352563	0.315034	0.373476	0.363848	0.394066	0.570739	0.4979	0.310382	0.168677	0	0	0	0.0428783	0.123867	0.249386	0.0489134	0.0199136	0	0	0	0	0.185326	0.432067	0	0.106169	0	0.505607	0.423966	0	0	0	0
0	0	0	1	1	1	1	0	0	0	0.018668	0.151919	0.29839	0.345628	0.25772	0.33184	0.310339	0.374636	0.40688	0.418141	0.420853	0.587486	0.508714	0.311901	0.183857	0	0	0	0.0444769	0.119565	0.289474	0.102421	0.0333321	0	0	0	0	0.0981125	0.245321	0	0.0285798	0	0.0558952	0.00306913	0	0	0	0
0	0	0	1	1	1	0	0	0	0	0.018668	0.151919	0.29839	0.345628	0.242274	0.294493	0.29043	0.285499	0.340407	0.328325	0.389389	0.528294	0.482704	0.311901	0.183857	0	0	0	0.0333095	0.0949909	0.289474	0.102421	0.0333321	0	0	0	0	0.0553799	0.109463	0	0.00881516	0	0.0101327	0.00306913	0	0	0	0
0	0	1	0	1	1	1	1	0	0	0.00839878	0.171567	0.354498	0.36839	0.263677	0.339231	0.310212	0.358425	0.390597	0.410934	0.38324	0.566424	0.485332	0.270991	0.148355	0	0	0	0.0469862	0.128109	0.242393	0.044973	0.0188871	0	0	0	0	0.191513	0.496266	0	0.119129	0	0.522024	0.422026	0	0	0	0
1	0	0	0	1	1	1	0	0	0	0.00099047	0.124448	0.319619	0.396835	0.297375	0.371059	0.342343	0.386391	0.410963	0.416455	0.39307	0.585031	0.47162	0.254456	0.146594	0	0	0	0.0495614	0.131666	0.242623	0.0401498	0.0192119	0	0	0	0	0.145663	0.277907	0	0.0344988	0	0.0683403	0.00782664	0	0	0	0
0	0	1	1	0	0	0	1	0	0	0.022885	0.167713	0.26657	0.260146	0.178881	0.21694	0.21751	0.217393	0.281463	0.267633	0.318125	0.459589	0.40834	0.278286	0.104962	0	0	0	0.0145448	0.0601933	0.0839453	0.0800266	0.0175453	0	0	0	0	0.114088	0.378618	0	0.0972815	0	0.496055	0.421059	0	0	0	0
0	1	0	1	0	0	1	0	0	0	0.0514332	0.379268	0.354288	0.275366	0.194597	0.255362	0.23878	0.303151	0.334798	0.302757	0.363771	0.460093	0.360934	0.214611	0.109251	0	0	0	0.0157488	0.0420204	0.075692	0.0715496	0.0168418	0	0	0	0	0.0623613	0.20995	0	0.0248982	0	0.0503396	0	0	0	0	0
0	1	0	0	1	0	1	0	0	0	0.0357844	0.382142	0.382856	0.365929	0.248803	0.323464	0.278368	0.3265	0.352446	0.363366	0.303148	0.518662	0.422722	0.209795	0.0874227	0	0	0	0.0180925	0.0749122	0.0227904	0.0118824	0.0022702	0	0	0	0	0.0981125	0.245321	0	0.0285798	0	0.0558952	0.00306913	0	0	0	0
1	0	0	0	0	1	1	1	0	0	0.00752386	0.140754	0.345054	0.382282	0.288531	0.357166	0.327379	0.380623	0.407871	0.406951	0.392161	0.578934	0.468085	0.256399	0.147084	0	0	0	0.0490197	0.133574	0.242295	0.0401975	0.0193246	0	0	0	0	0.196413	0.495427	0	0.121178	0	0.52555	0.423002	0	0	0	0
0	0	1	1	1	0	0	0	0	0	0.018668	0.151919	0.238088	0.277576	0.189087	0.233864	0.234919	0.224681	0.285215	0.279369	0.328869	0.467415	0.412272	0.198318	0.104448	0	0	0	0.0163044	0.0581237	0.0843422	0.0799809	0.0174324	0	0	0	0	0.0553799	0.109463	0	0.00881516	0	0.0101327	0.00306913	0	0	0	0
1	0	0	1	1	1	0	0	0	0	0.018668	0.170789	0.340932	0.415465	0.303951	0.356952	0.352682	0.332342	0.390217	0.371632	0.431019	0.591592	0.520711	0.349082	0.203332	0	0	0	0.0403582	0.115282	0.296032	0.106124	0.0343435	0	0	0	0	0.0995418	0.147916	0	0.0179477	0	0.0285487	0.00782664	0	0	0	0
1	0	1	0	1	0	1	1	0	0	0.00839878	0.19	0.341523	0.377123	0.276134	0.345973	0.316179	0.349458	0.378328	0.393413	0.349356	0.558665	0.431291	0.245248	0.107105	0	0	0	0.0297376	0.112309	0.0404558	0.0250807	0.00434631	0	0	0	0	0.227053	0.518017	0	0.124496	0	0.528325	0.423966	0	0	0	0
1	0	1	1	1	1	1	0	0	0	0.018668	0.170789	0.340932	0.415465	0.31814	0.390993	0.375738	0.415635	0.461502	0.469418	0.476072	0.656996	0.566363	0.37457	0.210926	0	0	0	0.0522172	0.139914	0.297826	0.111457	0.0343435	0	0	0	0	0.145663	0.277907	0	0.0344988	0	0.0683403	0.00782664	0	0	0	0
0	1	1	1	0	1	0	0	0	0	0.0514332	0.379268	0.405393	0.343626	0.231762	0.275961	0.284889	0.266278	0.341627	0.310322	0.334349	0.495675	0.4625	0.377646	0.203636	0	0	0	0.0298703	0.05032	0.286411	0.104972	0.0327511	0	0	0	0	0	0	0	0	0	0	0	0	0	0	0
1	1	1	0	1	1	0	0	0	0	0.0357844	0.39589	0.466159	0.486954	0.34179	0.400417	0.381554	0.337353	0.407493	0.391175	0.41291	0.610718	0.550141	0.349157	0.180547	0	0	0	0.0392372	0.108061	0.244552	0.0458766	0.0192119	0	0	0	0	0.0995418	0.147916	0	0.0179477	0	0.0285487	0.00782664	0	0	0	0
0	1	0	0	0	0	1	0	0	0	0.0349336	0.344578	0.333407	0.252271	0.17007	0.230988	0.204297	0.268277	0.285414	0.252544	0.284468	0.372703	0.258179	0.104335	0.0339143	0	0	0	0.0137953	0.0335174	0	0	0	0	0	0	0	0.0623613	0.20995	0	0.0248982	0	0.0503396	0	0	0	0	0
1	1	0	0	1	1	1	1	0	0	0.0407742	0.436038	0.511215	0.520096	0.379285	0.456237	0.415795	0.433345	0.471631	0.475753	0.440575	0.666091	0.575141	0.34791	0.186313	0	0	0	0.0531634	0.147055	0.247469	0.0432048	0.0199136	0	0	0	0	0.227053	0.518017	0	0.124496	0	0.528325	0.423966	0	0	0	0
1	1	0	0	1	0	1	0	0	0	0.0357844	0.39589	0.420276	0.4336	0.309948	0.383359	0.341678	0.370655	0.401346	0.404413	0.350657	0.583252	0.465136	0.24151	0.111384	0	0	0	0.0252521	0.095654	0.0318107	0.0159593	0.00331417	0	0	0	0	0.145663	0.277907	0	0.0344988	0	0.0683403	0.00782664	0	0	0	0
0	1	1	1	1	0	0	1	0	0	0.0571739	0.453733	0.452643	0.425208	0.283621	0.337622	0.320369	0.28401	0.358834	0.352597	0.381398	0.57145	0.52742	0.367103	0.146128	0	0	0	0.0200324	0.0748154	0.0902009	0.0829091	0.0181354	0	0	0	0	0.147867	0.406438	0	0.10069	0	0.499003	0.422026	0	0	0	0
0	1	1	1	1	0	1	1	0	0	0.0571739	0.453733	0.452643	0.425208	0.298225	0.372686	0.339438	0.373333	0.423451	0.439167	0.413273	0.625227	0.551181	0.367103	0.146128	0	0	0	0.024547	0.0999377	0.0902009	0.0829091	0.0181354	0	0	0	0	0.191513	0.496266	0	0.119129	0	0.522024	0.422026	0	0	0	0
0	1	0	0	1	1	1	0	0	0	0.0357844	0.382142	0.4317	0.425658	0.298073	0.377002	0.335933	0.37933	0.413162	0.421616	0.384474	0.590578	0.515961	0.283941	0.152436	0	0	0	0.0425804	0.111751	0.235567	0.0361731	0.0181845	0	0	0	0	0.0981125	0.245321	0	0.0285798	0	0.0558952	0.00306913	0	0	0	0
1	1	1	0	0	1	1	0	0	0	0.0349336	0.359162	0.423385	0.39499	0.287627	0.354539	0.337207	0.368721	0.412053	0.380777	0.428235	0.564396	0.522956	0.32569	0.167276	0	0	0	0.04618	0.0888058	0.239358	0.0428777	0.0186224	0	0	0	0	0.111797	0.244063	0	0.0308395	0	0.062858	0.00616606	0	0	0	0
1	0	1	1	0	1	0	1	0	0	0.022885	0.186232	0.36557	0.401362	0.29519	0.342747	0.343103	0.326066	0.398008	0.377542	0.421711	0.602015	0.540351	0.376201	0.211379	0	0	0	0.0405938	0.11785	0.297521	0.111501	0.0344545	0	0	0	0	0.153031	0.405449	0	0.102782	0	0.502698	0.423002	0	0	0	0
0	1	1	0	0	1	0	0	0	0	0.0349336	0.344578	0.386165	0.322706	0.208367	0.252262	0.252495	0.229559	0.29275	0.260654	0.251379	0.414045	0.376075	0.287173	0.14692	0	0	0	0.0279449	0.0418907	0.232272	0.0389123	0.0175945	0	0	0	0	0	0	0	0	0	0	0	0	0	0	0
0	1	0	0	0	1	1	1	0	0	0.0399279	0.388136	0.437973	0.366457	0.289238	0.36324	0.293882	0.373496	0.410082	0.412197	0.383551	0.584562	0.512722	0.285808	0.152923	0	0	0	0.0420347	0.113702	0.235236	0.0362209	0.0182974	0	0	0	0	0.159464	0.472657	0	0.11579	0	0.519212	0.421059	0	0	0	0
0	1	1	0	1	1	1	1	0	0	0.0407742	0.423204	0.479665	0.462759	0.324284	0.403421	0.364595	0.393589	0.43872	0.453788	0.417149	0.629623	0.563162	0.337656	0.174368	0	0	0	0.0469862	0.128109	0.242393	0.044973	0.0188871	0	0	0	0	0.191513	0.496266	0	0.119129	0	0.522024	0.422026	0	0	0	0
1	1	1	1	1	1	0	0	0	0	0.0522694	0.427864	0.482882	0.502801	0.361242	0.419421	0.408355	0.368935	0.44844	0.432075	0.477978	0.664949	0.612454	0.431763	0.235027	0	0	0	0.0411403	0.115908	0.297826	0.111457	0.0343435	0	0	0	0	0.0995418	0.147916	0	0.0179477	0	0.0285487	0.00782664	0	0	0	0
1	1	0	1	0	0	0	0	0	0	0.0514332	0.39308	0.393441	0.352702	0.244759	0.283348	0.285517	0.254649	0.316109	0.302082	0.346615	0.475178	0.458274	0.257049	0.130506	0	0	0	0.0145682	0.0470871	0.0842239	0.0753804	0.0178706	0	0	0	0	0.0638472	0.105571	0	0.0142257	0	0.0228322	0.00616606	0	0	0	0
1	1	1	1	0	1	0	0	0	0	0.0514332	0.39308	0.441447	0.413677	0.294294	0.340061	0.347627	0.313115	0.391345	0.381969	0.439695	0.571283	0.567278	0.411274	0.222639	0	0	0	0.036944	0.0716132	0.292997	0.108664	0.0337632	0	0	0	0	0.0638472	0.105571	0	0.0142257	0	0.0228322	0.00616606	0	0	0	0
1	0	1	0	1	1	1	1	0	0	0.00839878	0.19	0.393639	0.435798	0.323612	0.39773	0.370728	0.400487	0.436617	0.448914	0.425289	0.624605	0.523146	0.310382	0.168677	0	0	0	0.0539351	0.147658	0.249386	0.0489134	0.0199136	0	0	0	0	0.227053	0.518017	0	0.124496	0	0.528325	0.423966	0	0	0	0
0	1	0	0	0	0	1	1	0	0	0.0399279	0.388136	0.389667	0.300572	0.239348	0.308519	0.232671	0.320168	0.349047	0.352997	0.302104	0.511589	0.41886	0.218352	0.0894394	0	0	0	0.0175328	0.076945	0.0213534	0.0120701	0.0027044	0	0	0	0	0.159464	0.472657	0	0.11579	0	0.519212	0.421059	0	0	0	0
0	1	0	1	0	1	1	0	0	0	0.0514332	0.379268	0.405393	0.343626	0.247422	0.314289	0.299504	0.357813	0.397168	0.366553	0.438022	0.540761	0.464153	0.352283	0.195972	0	0	0	0.0402951	0.0754539	0.284588	0.0995994	0.0327511	0	0	0	0	0.0623613	0.20995	0	0.0248982	0	0.0503396	0	0	0	0	0
0	0	1	1	0	1	1	1	0	0	0.022885	0.167713	0.324618	0.329839	0.248378	0.31708	0.300133	0.368757	0.414458	0.423614	0.436896	0.598014	0.528845	0.340569	0.192101	0	0	0	0.0447115	0.122121	0.290976	0.10782	0.0334432	0	0	0	0	0.159464	0.472657	0	0.11579	0	0.519212	0.421059	0	0	0	0
0	1	0	1	0	1	1	1	0	0	0.0563421	0.420521	0.455578	0.386026	0.310243	0.383422	0.324483	0.403355	0.45085	0.451684	0.451873	0.642438	0.580219	0.376454	0.20924	0	0	0	0.0439322	0.1215	0.289166	0.102465	0.0334432	0	0	0	0	0.159464	0.472657	0	0.11579	0	0.519212	0.421059	0	0	0	0
1	1	1	0	0	0	1	0	0	0	0.0349336	0.359162	0.373826	0.332072	0.237624	0.29907	0.279752	0.314987	0.351222	0.318414	0.352691	0.48788	0.431065	0.244934	0.105601	0	0	0	0.0217842	0.065395	0.0178959	0.0130946	0.00120789	0	0	0	0	0.111797	0.244063	0	0.0308395	0	0.062858	0.00616606	0	0	0	0
0	0	1	0	1	0	1	0	0	0	0.00099047	0.104523	0.213449	0.254551	0.181427	0.250671	0.2227	0.287446	0.309533	0.330774	0.284107	0.458859	0.352073	0.164319	0.0676435	0	0	0	0.0188928	0.0755661	0.0252795	0.0177779	0.0022702	0	0	0	0	0.0981125	0.245321	0	0.0285798	0	0.0558952	0.00306913	0	0	0	0
1	1	1	0	0	0	0	0	0	0	0.0349336	0.359162	0.373826	0.332072	0.221759	0.259891	0.258961	0.217348	0.278511	0.270735	0.286598	0.414395	0.400945	0.244934	0.105601	0	0	0	0.0134172	0.0393086	0.0178959	0.0130946	0.00120789	0	0	0	0	0.0638472	0.105571	0	0.0142257	0	0.0228322	0.00616606	0	0	0	0
0	1	0	0	1	0	1	1	0	0	0.0407742	0.423204	0.434943	0.406889	0.276853	0.352153	0.304101	0.341972	0.36934	0.383185	0.320323	0.546596	0.453121	0.245555	0.10395	0	0	0	0.0218137	0.0913064	0.0290429	0.0151656	0.00330342	0	0	0	0	0.191513	0.496266	0	0.119129	0	0.522024	0.422026	0	0	0	0
1	0	1	1	1	1	0	0	0	0	0.018668	0.170789	0.340932	0.415465	0.303951	0.356952	0.357718	0.332342	0.401151	0.387517	0.447608	0.607778	0.543406	0.37457	0.210926	0	0	0	0.0411403	0.115908	0.297826	0.111457	0.0343435	0	0	0	0	0.0995418	0.147916	0	0.0179477	0	0.0285487	0.00782664	0	0	0	0
1	1	0	0	1	0	0	1	0	0	0.0407742	0.436038	0.469205	0.470188	0.321892	0.376502	0.346826	0.297468	0.351622	0.333881	0.332254	0.551109	0.466477	0.28632	0.126047	0	0	0	0.0244519	0.0868862	0.0380054	0.019229	0.00434631	0	0	0	0	0.185326	0.432067	0	0.106169	0	0.505607	0.423966	0	0	0	0
0	0	0	1	0	1	1	0	0	0	0.0178021	0.0560292	0.11527	0.146741	0.12644	0.179632	0.164495	0.265617	0.278938	0.316854	0.405328	0.431534	0.358851	0.287091	0.17064	0	0	0	0.0402951	0.0754539	0.284588	0.0995994	0.0327511	0	0	0	0	0.0623613	0.20995	0	0.0248982	0	0.0503396	0	0	0	0	0
1	1	1	0	0	1	0	1	0	0	0.0399279	0.40175	0.472051	0.434072	0.333506	0.387172	0.342391	0.331124	0.404383	0.38126	0.385386	0.604998	0.547131	0.350853	0.181017	0	0	0	0.0386896	0.110021	0.244225	0.045924	0.0193246	0	0	0	0	0.153031	0.405449	0	0.102782	0	0.502698	0.423002	0	0	0	0
1	0	0	0	1	0	1	0	0	0	0.00099047	0.124448	0.261142	0.334109	0.248056	0.31701	0.285334	0.334161	0.350019	0.357685	0.312881	0.51214	0.36984	0.165169	0.0833868	0	0	0	0.0252521	0.095654	0.0318107	0.0159593	0.00331417	0	0	0	0	0.145663	0.277907	0	0.0344988	0	0.0683403	0.00782664	0	0	0	0
0	1	0	0	1	0	0	0	0	0	0.0357844	0.382142	0.382856	0.365929	0.233171	0.285648	0.257536	0.230501	0.279872	0.265095	0.26529	0.449594	0.39216	0.209795	0.0874227	0	0	0	0.013548	0.0490915	0.0227904	0.0118824	0.0022702	0	0	0	0	0.0553799	0.109463	0	0.00881516	0	0.0101327	0.00306913	0	0	0	0
1	1	1	0	0	0	1	1	0	0	0.0399279	0.40175	0.426675	0.375218	0.301263	0.369737	0.305436	0.364739	0.408996	0.410015	0.368645	0.593887	0.487053	0.289541	0.12036	0	0	0	0.0254914	0.098279	0.0328566	0.0220164	0.00374792	0	0	0	0	0.196413	0.495427	0	0.121178	0	0.52555	0.423002	0	0	0	0
0	1	0	1	0	0	1	1	0	0	0.0563421	0.420521	0.408786	0.322175	0.261827	0.330435	0.265925	0.352569	0.394034	0.396462	0.379452	0.579631	0.499358	0.31756	0.12395	0	0	0	0.0194789	0.0850659	0.081606	0.0745047	0.0175453	0	0	0	0	0.159464	0.472657	0	0.11579	0	0.519212	0.421059	0	0	0	0
0	1	0	1	1	0	0	1	0	0	0.0571739	0.453733	0.452643	0.425208	0.283621	0.337622	0.31504	0.28401	0.347128	0.335806	0.36282	0.553765	0.503932	0.34131	0.137911	0	0	0	0.019233	0.074161	0.0878776	0.0774045	0.0181354	0	0	0	0	0.147867	0.406438	0	0.10069	0	0.499003	0.422026	0	0	0	0
0	1	0	0	1	1	0	1	0	0	0.0407742	0.423204	0.479665	0.462759	0.310223	0.370075	0.341127	0.307152	0.364418	0.353122	0.367029	0.559	0.517174	0.310663	0.166422	0	0	0	0.0350617	0.103139	0.240458	0.0392407	0.0188871	0	0	0	0	0.147867	0.406438	0	0.10069	0	0.499003	0.422026	0	0	0	0
1	0	0	0	0	1	0	1	0	0	0.00752386	0.140754	0.345054	0.382282	0.273726	0.321234	0.307962	0.292339	0.341509	0.315408	0.330098	0.518514	0.439925	0.256399	0.147084	0	0	0	0.0379054	0.109391	0.242295	0.0401975	0.0193246	0	0	0	0	0.153031	0.405449	0	0.102782	0	0.502698	0.423002	0	0	0	0
0	0	1	0	1	1	0	0	0	0	0.00099047	0.104523	0.275701	0.324772	0.219199	0.2714	0.264057	0.249741	0.304145	0.298157	0.333302	0.473663	0.427961	0.242732	0.134066	0	0	0	0.0321804	0.0876034	0.237514	0.0419236	0.0181845	0	0	0	0	0.0553799	0.109463	0	0.00881516	0	0.0101327	0.00306913	0	0	0	0
1	0	0	1	1	1	1	0	0	0	0.018668	0.170789	0.340932	0.415465	0.31814	0.390993	0.370844	0.415635	0.45167	0.455657	0.460337	0.642841	0.54481	0.349082	0.203332	0	0	0	0.051444	0.139306	0.296032	0.106124	0.0343435	0	0	0	0	0.145663	0.277907	0	0.0344988	0	0.0683403	0.00782664	0	0	0	0
0	0	1	1	1	1	1	0	0	0	0.018668	0.151919	0.29839	0.345628	0.25772	0.33184	0.315704	0.374636	0.417515	0.43285	0.437739	0.603835	0.531976	0.338846	0.191637	0	0	0	0.0452557	0.120188	0.291284	0.107776	0.0333321	0	0	0	0	0.0981125	0.245321	0	0.0285798	0	0.0558952	0.00306913	0	0	0	0
1	0	1	1	1	0	0	0	0	0	0.018668	0.170789	0.284287	0.354676	0.255093	0.301691	0.30204	0.275512	0.339192	0.325832	0.374624	0.538882	0.455454	0.241636	0.125817	0	0	0	0.023477	0.0792419	0.0927943	0.0837768	0.0184605	0	0	0	0	0.0995418	0.147916	0	0.0179477	0	0.0285487	0.00782664	0	0	0	0
1	1	0	1	0	0	1	0	0	0	0.0514332	0.39308	0.393441	0.352702	0.260154	0.321286	0.305563	0.347635	0.385031	0.347712	0.407147	0.541035	0.485512	0.257049	0.130506	0	0	0	0.0229255	0.0729623	0.0842239	0.0753804	0.0178706	0	0	0	0	0.111797	0.244063	0	0.0308395	0	0.062858	0.00616606	0	0	0	0
0	0	0	0	1	1	0	1	0	0	0.00839878	0.171567	0.354498	0.36839	0.248355	0.302297	0.284736	0.266977	0.309925	0.302369	0.330205	0.48375	0.431149	0.241281	0.140159	0	0	0	0.0350617	0.103139	0.240458	0.0392407	0.0188871	0	0	0	0	0.147867	0.406438	0	0.10069	0	0.499003	0.422026	0	0	0	0
0	0	0	1	1	0	0	1	0	0	0.0237464	0.215414	0.320977	0.324243	0.219368	0.266353	0.256416	0.242492	0.291152	0.283695	0.325751	0.477621	0.415548	0.275014	0.110749	0	0	0	0.019233	0.074161	0.0878776	0.0774045	0.0181354	0	0	0	0	0.147867	0.406438	0	0.10069	0	0.499003	0.422026	0	0	0	0
0	0	0	1	0	0	1	0	0	0	0.0178021	0.0560292	0.0335561	0.0331573	0.0515403	0.0881863	0.0745723	0.203108	0.19233	0.248053	0.326758	0.33168	0.2021	0.135562	0.0811865	0	0	0	0.0157488	0.0420204	0.075692	0.0715496	0.0168418	0	0	0	0	0.0623613	0.20995	0	0.0248982	0	0.0503396	0	0	0	0	0
0	1	0	0	1	0	0	1	0	0	0.0407742	0.423204	0.434943	0.406889	0.261805	0.315941	0.284012	0.248178	0.298659	0.287973	0.283398	0.481537	0.424169	0.245555	0.10395	0	0	0	0.0172864	0.0659433	0.0290429	0.0151656	0.00330342	0	0	0	0	0.147867	0.406438	0	0.10069	0	0.499003	0.422026	0	0	0	0
0	1	1	0	1	0	0	0	0	0	0.0357844	0.382142	0.382856	0.365929	0.233171	0.285648	0.263312	0.230501	0.292785	0.283673	0.286712	0.471407	0.420941	0.240738	0.0961215	0	0	0	0.014352	0.0497636	0.0252795	0.0177779	0.0022702	0	0	0	0	0.0553799	0.109463	0	0.00881516	0	0.0101327	0.00306913	0	0	0	0
1	1	1	1	1	1	1	1	0	0	0.0571739	0.465887	0.526527	0.534919	0.397629	0.473472	0.445461	0.460352	0.516965	0.523333	0.517079	0.723998	0.651322	0.452968	0.24765	0	0	0	0.0558091	0.155157	0.302318	0.114285	0.0350345	0	0	0	0	0.227053	0.518017	0	0.124496	0	0.528325	0.423966	0	0	0	0
0	1	1	1	1	0	1	0	0	0	0.0522694	0.414844	0.402188	0.385514	0.271003	0.344906	0.315012	0.358598	0.408006	0.421147	0.398447	0.602136	0.526233	0.271628	0.131802	0	0	0	0.0208362	0.0836992	0.0843422	0.0799809	0.0174324	0	0	0	0	0.0981125	0.245321	0	0.0285798	0	0.0558952	0.00306913	0	0	0	0
